# Supplementary material for: 2-Carboxy­pyridinium hydrogen chloranilate
Source: Acta Crystallogr Sect E Struct Rep Online. 2009 Feb 28;65(Pt 3):o614. doi: 10.1107/S1600536809006412 (PMC2968548; doi:10.1107/S1600536809006412)
Supplement: Supplementary file 2 [file e-65-0o614-Isup2.hkl]

# 
# h,k,l, Fc-squared, Fo-squared, sigma(Fo-squared) and status flag 
# 
data_I
_shelx_title '  06110820' 
_shelx_refln_list_code          4 
_shelx_F_calc_maximum      260.10 
_exptl_crystal_F_000       672.00 
_reflns_d_resolution_high  0.7114 
 
loop_ 
 _symmetry_equiv_pos_as_xyz 
 'x, y, z' 
 '-x, y+1/2, -z+1/2' 
 '-x, -y, -z' 
 'x, -y-1/2, z-1/2' 
 
_cell_length_a     9.4166 
_cell_length_b    19.6900 
_cell_length_c     6.7089 
_cell_angle_alpha  90.000 
_cell_angle_beta   99.043 
_cell_angle_gamma  90.000 
 
_shelx_F_squared_multiplier     1.000 
 
loop_ 
 _refln_index_h 
 _refln_index_k 
 _refln_index_l 
 _refln_F_squared_calc 
 _refln_F_squared_meas 
 _refln_F_squared_sigma 
 _refln_observed_status 
   2   0   0     3731.59     3394.23     61.32 o 
   3   0   0       11.91        5.99      9.90 o 
   4   0   0     9377.48     9398.59    183.60 o 
   5   0   0     1139.15     1126.60     20.27 o 
   7   0   0      556.58      584.37     18.60 o 
   8   0   0      214.75      198.01     13.03 o 
   9   0   0        0.07        1.18     10.28 o 
  11   0   0     1731.52     1949.03     57.21 o 
  12   0   0        0.08        3.95      8.90 o 
  13   0   0       57.97        6.18     15.39 o 
   2   1   0      355.28      353.17      8.18 o 
   3   1   0       39.28       24.39      5.67 o 
   4   1   0     3615.51     3611.74     36.35 o 
   5   1   0    10799.16    11207.74    218.83 o 
   6   1   0     1967.45     1944.11     23.15 o 
   7   1   0       49.12       51.18      5.76 o 
   8   1   0     1006.87      985.28     16.51 o 
   9   1   0     1780.89     2017.66     37.31 o 
  11   1   0      294.43      279.27     54.30 o 
  12   1   0      459.38      361.29     64.28 o 
  13   1   0      391.41      252.00     16.93 o 
   1   2   0      406.65      350.34      5.54 o 
   2   2   0     5951.06     5488.80     51.42 o 
   3   2   0     2366.86     2364.33     55.49 o 
   4   2   0     4326.55     4546.44     45.47 o 
   6   2   0      477.04      493.66     11.76 o 
   7   2   0        3.58        4.22      5.46 o 
   8   2   0      848.12      857.83     21.32 o 
  10   2   0        3.85        3.51      4.88 o 
  11   2   0      712.05      570.08     16.41 o 
  12   2   0        4.10        5.68      6.05 o 
  13   2   0      491.26      288.24     62.17 o 
   1   3   0      352.60      282.31      8.07 o 
   2   3   0     5643.10     5551.73     51.43 o 
   3   3   0     1122.63     1089.19     14.37 o 
   4   3   0      610.87      568.31      9.75 o 
   5   3   0     2359.16     2408.83     38.03 o 
   6   3   0      195.22      187.11      8.43 o 
   7   3   0       61.46       64.29      6.01 o 
   8   3   0      636.44      636.93     23.17 o 
   9   3   0        9.38        5.36      6.67 o 
  10   3   0        0.37       -0.67      5.50 o 
  11   3   0      172.84      139.78     22.53 o 
  12   3   0      564.78      329.86     37.07 o 
   0   4   0     4556.49     4201.05     80.58 o 
   1   4   0        1.00        1.81      2.72 o 
   2   4   0     1873.65     1698.11     43.62 o 
   3   4   0     5719.27     5785.86     63.31 o 
   4   4   0      180.77      144.23      5.22 o 
   5   4   0        1.59        3.03      4.68 o 
   6   4   0      582.91      560.99     10.90 o 
   7   4   0      418.47      404.84      9.28 o 
   8   4   0      160.95      138.44      7.73 o 
   9   4   0       22.01       11.08      5.02 o 
  10   4   0       83.13       65.68     10.33 o 
  11   4   0      417.34      313.96     24.58 o 
  12   4   0       46.97       14.66      9.66 o 
   1   5   0      718.44      677.40     13.34 o 
   2   5   0      819.49      679.12     15.06 o 
   3   5   0     1183.64     1280.41     20.36 o 
   4   5   0      699.21      752.08     10.63 o 
   5   5   0      187.71      193.98     12.53 o 
   6   5   0     1076.86     1107.57     16.12 o 
   7   5   0       82.49       84.30      6.27 o 
   8   5   0      583.56      603.54     11.94 o 
   9   5   0      427.05      477.46     14.60 o 
  10   5   0      211.74      195.89     25.84 o 
  11   5   0       15.04        4.23      5.49 o 
  12   5   0      127.89      126.84     27.11 o 
   0   6   0       12.31       34.92     11.67 o 
   1   6   0      209.37      157.30      5.38 o 
   2   6   0      464.26      499.36      6.64 o 
   3   6   0       43.10       36.72      3.40 o 
   4   6   0      190.91      222.53      5.15 o 
   5   6   0      127.91      152.28      6.70 o 
   6   6   0        2.66        3.52      4.41 o 
   7   6   0       39.52       26.99     18.08 o 
   8   6   0       79.65      101.34      6.75 o 
   9   6   0        0.16       -0.16      3.44 o 
  10   6   0      198.43      175.75     11.81 o 
  11   6   0       57.13       36.54     17.89 o 
  12   6   0        8.05        5.50      7.80 o 
   1   7   0      585.30      565.99      6.77 o 
   2   7   0     2190.44     2277.24     29.12 o 
   3   7   0      984.47      972.57     12.05 o 
   4   7   0      456.34      473.65      9.68 o 
   5   7   0        2.37        5.72      3.68 o 
   6   7   0      656.40      691.39     11.79 o 
   7   7   0       67.93       72.91      6.75 o 
   8   7   0       84.49       86.42     11.76 o 
   9   7   0      462.75      452.45     37.20 o 
  10   7   0      362.92      315.47     29.01 o 
  11   7   0        3.87        5.71     12.52 o 
  12   7   0        4.78        4.27     10.25 o 
   0   8   0     3595.80     3832.68     55.54 o 
   1   8   0       19.69       22.32      2.92 o 
   2   8   0      151.47      138.81      5.66 o 
   3   8   0      442.03      426.24      6.18 o 
   4   8   0      411.90      426.05      8.70 o 
   5   8   0       76.41       84.98      6.07 o 
   6   8   0      544.19      554.02     15.93 o 
   7   8   0     1035.89     1045.33     15.39 o 
   8   8   0       65.22       50.57      5.68 o 
   9   8   0       79.52       67.93      5.18 o 
  10   8   0      121.67      139.63     10.98 o 
  12   8   0       93.87       73.29     23.46 o 
   1   9   0      635.14      543.47     13.73 o 
   2   9   0     1741.96     1831.45     29.87 o 
   3   9   0      511.29      618.82     10.80 o 
   4   9   0      122.18      141.69      8.76 o 
   5   9   0     1466.46     1547.89     23.41 o 
   6   9   0     2983.68     3095.53     44.89 o 
   7   9   0      179.66      179.22      7.20 o 
   8   9   0      183.43      161.32     17.30 o 
   9   9   0      219.64      232.64      9.19 o 
  10   9   0      332.80      329.70     31.55 o 
  11   9   0      456.62      373.68     22.98 o 
  12   9   0       78.51       51.08     23.24 o 
   0  10   0     3921.80     3928.44     86.26 o 
   1  10   0     1546.60     1641.60     19.73 o 
   2  10   0      154.02      137.19      6.81 o 
   3  10   0        7.98        1.77      2.45 o 
   4  10   0     1335.82     1416.27     48.90 o 
   5  10   0       71.72       56.58      3.61 o 
   6  10   0     1582.87     1644.85     18.67 o 
   7  10   0      858.29      929.00     21.95 o 
   8  10   0      273.25      262.39     12.27 o 
   9  10   0       14.13       11.11      4.70 o 
  10  10   0        3.80        2.95      7.57 o 
  11  10   0      954.37      971.83    100.47 o 
  12  10   0       36.38       34.04     15.82 o 
   1  11   0      979.21     1015.64     13.14 o 
   2  11   0     2761.41     1097.89    958.85 o 
   3  11   0      839.89      835.03     11.86 o 
   4  11   0        1.03        3.00      2.63 o 
   5  11   0      326.69      356.75      7.57 o 
   6  11   0      801.50      856.00     12.80 o 
   7  11   0       76.07       71.70      3.29 o 
   8  11   0     1529.85     1674.30     36.01 o 
   9  11   0     1079.54     1191.45     76.53 o 
  11  11   0      206.45      202.11     36.58 o 
   0  12   0     2725.96     2679.58     58.81 o 
   1  12   0      667.29      649.88      9.03 o 
   2  12   0        8.38        5.50      2.77 o 
   3  12   0     5557.80     5941.45     87.71 o 
   4  12   0      552.32      635.98      9.84 o 
   5  12   0       25.03       24.48      2.59 o 
   6  12   0     1066.01     1191.07     25.61 o 
   7  12   0       29.33       40.04     24.51 o 
   8  12   0      896.93     1023.49     34.24 o 
   9  12   0        6.80        2.41      8.53 o 
  10  12   0       10.34       15.74     13.44 o 
  11  12   0      344.61      403.79     21.72 o 
   1  13   0     1014.58     1066.55     15.75 o 
   2  13   0      286.18      274.57      5.61 o 
   3  13   0     1036.59     1093.16     25.26 o 
   4  13   0        4.89        3.88      3.54 o 
   5  13   0      664.88      698.04     19.98 o 
   6  13   0     1606.46     1858.62     50.36 o 
   7  13   0       19.45        9.19      8.72 o 
   8  13   0      889.76     1112.00     50.45 o 
   9  13   0       60.52       80.06     12.02 o 
   0  14   0     1394.49     1281.65     25.58 o 
   1  14   0       67.69       74.87      5.60 o 
   2  14   0      115.39      113.56      4.42 o 
   3  14   0     2436.82     2686.23     29.76 o 
   4  14   0      247.98      227.13     11.98 o 
   5  14   0      325.54      312.16     12.90 o 
   6  14   0      120.68      117.90      8.81 o 
   7  14   0      453.92      460.18     30.03 o 
   8  14   0      447.72      484.93     68.63 o 
   9  14   0       58.56       83.36     19.87 o 
  10  14   0        1.56       -1.47     23.25 o 
  11  14   0      159.99      217.66     39.34 o 
   1  15   0       80.18       80.93      6.82 o 
   2  15   0     1397.74     1450.30     44.83 o 
   3  15   0       33.71       29.20      4.43 o 
   4  15   0      289.86      279.39     12.92 o 
   5  15   0     1546.51     1579.97     53.94 o 
   6  15   0      137.35      144.08     14.55 o 
   7  15   0        0.25       -0.64      7.71 o 
   8  15   0      643.32      752.17     65.45 o 
  10  15   0       30.01       19.59     28.73 o 
   0  16   0     5227.70     5195.49    123.57 o 
   1  16   0      210.10      207.83      6.47 o 
   2  16   0       13.06        9.84      2.90 o 
   3  16   0        9.60       11.99      5.52 o 
   4  16   0      617.79      634.57     16.76 o 
   5  16   0        7.08        7.51      9.46 o 
   6  16   0      471.76      573.36     20.69 o 
   7  16   0       54.41       18.63     23.43 o 
   8  16   0       35.13        4.10     24.12 o 
   9  16   0        3.58        3.73     12.76 o 
  10  16   0        3.25        1.19     24.47 o 
   1  17   0        2.32        3.80      4.10 o 
   2  17   0       44.70       38.57      9.82 o 
   3  17   0      150.91      145.40     13.42 o 
   4  17   0        0.01       -0.02      2.43 o 
   5  17   0       79.68       70.15      8.08 o 
   6  17   0       55.51       70.43     15.88 o 
   8  17   0        2.42        0.61     16.21 o 
   9  17   0       53.27       67.40     14.35 o 
  10  17   0        0.29       -0.70     24.52 o 
   0  18   0        0.11        0.05      4.74 o 
   1  18   0        7.53        2.37      5.74 o 
   2  18   0      153.71      170.35     10.41 o 
   3  18   0       13.41       12.07      3.78 o 
   4  18   0        6.64        4.09      2.92 o 
   5  18   0       54.32       49.98      8.71 o 
   6  18   0       10.07        5.16      6.54 o 
   7  18   0       19.88       11.32     12.18 o 
   8  18   0        2.05       -2.83     25.74 o 
   9  18   0       38.36       19.51     19.68 o 
   1  19   0       63.47       54.42     16.80 o 
   2  19   0        0.26       -0.49      2.79 o 
   3  19   0      214.16      228.79      8.54 o 
   4  19   0       52.59       35.04      6.52 o 
   5  19   0        0.02       -1.61     11.09 o 
   6  19   0       18.82        4.65     22.36 o 
   7  19   0        0.10       -0.35      6.87 o 
   8  19   0        3.77        5.27     28.33 o 
   9  19   0       36.23       69.04     22.80 o 
   0  20   0        9.58        6.61      7.48 o 
   1  20   0        2.60        0.19      3.99 o 
   2  20   0      276.69      339.59     13.47 o 
   3  20   0      221.88      263.06     16.81 o 
   4  20   0       32.92       21.62      3.48 o 
   5  20   0       64.35       56.85     26.32 o 
   6  20   0       55.34       43.96     23.10 o 
   7  20   0       14.92        2.84      9.59 o 
   8  20   0       46.08       11.50     13.72 o 
   1  21   0      288.39      269.98     46.57 o 
   2  21   0      113.35      114.87     12.17 o 
   3  21   0        7.96        5.28      5.99 o 
   4  21   0        2.30        1.50     13.53 o 
   5  21   0       90.29       81.84     13.16 o 
   6  21   0      170.92      171.52     14.66 o 
   7  21   0        2.77        4.52     20.76 o 
   8  21   0      144.77      154.62     13.03 o 
   0  22   0      808.47      906.46     33.10 o 
   1  22   0      628.52      562.18     61.51 o 
   2  22   0       15.49       85.00     61.57 o 
   3  22   0      241.70      199.99     15.19 o 
   4  22   0        0.91        0.16     16.06 o 
   5  22   0      108.65      112.22     14.98 o 
   6  22   0      210.49      233.26     16.43 o 
   7  22   0        4.40        4.19      9.88 o 
   1  23   0      457.36      402.79     49.51 o 
   2  23   0      541.58      459.55     50.57 o 
   3  23   0       94.18       78.41     17.50 o 
   4  23   0       26.10       10.30     13.64 o 
   5  23   0       39.48       16.32      9.06 o 
   6  23   0      652.53      737.76     48.24 o 
   7  23   0       14.75        8.05     11.70 o 
   0  24   0      232.45      162.92     17.27 o 
   1  24   0        0.49        0.80      3.53 o 
   2  24   0      195.63      160.69     13.40 o 
   3  24   0      113.19       25.98     20.10 o 
   4  24   0      115.85      113.82     19.08 o 
   5  24   0       11.05        4.22     10.89 o 
   6  24   0      505.13      564.38     42.34 o 
   1  25   0       79.98       74.30     21.10 o 
   2  25   0      576.55      497.71     30.75 o 
   3  25   0        0.87        0.84      8.24 o 
   4  25   0       10.98        5.22      7.68 o 
   5  25   0      250.54      301.55     67.22 o 
   0  26   0      824.76      673.48     98.80 o 
   1  26   0        0.01        0.13      5.76 o 
   2  26   0        0.01        0.34      5.53 o 
   3  26   0       16.47        6.38      6.02 o 
   4  26   0      374.14      162.90     19.65 o 
   1  27   0      314.95      257.78      9.99 o 
   2  27   0      225.65      227.95     30.72 o 
 -13   1   1        3.79        3.90      7.06 o 
 -12   1   1       73.33       70.05     10.94 o 
 -11   1   1       83.89       84.02      8.93 o 
  -9   1   1       23.59       14.19      6.43 o 
  -8   1   1       17.97       14.61      6.46 o 
  -7   1   1       24.60       24.52      5.97 o 
  -6   1   1      517.27      581.47     17.86 o 
  -5   1   1       59.64       49.64      5.33 o 
  -4   1   1        0.14        0.46      3.52 o 
  -3   1   1       66.40       48.03     15.53 o 
  -2   1   1        6.69        7.07      5.78 o 
  -1   1   1        5.19        5.65      3.23 o 
   0   1   1      821.02      528.72    123.89 o 
   1   1   1       94.12       85.65      8.00 o 
   2   1   1      145.99      159.78      8.87 o 
   3   1   1     1388.87     1390.06     18.12 o 
   4   1   1      282.64      279.10     15.78 o 
   5   1   1     1524.84     1558.28     38.27 o 
   6   1   1      164.82      163.51      8.08 o 
   7   1   1     1090.57     1146.55     16.79 o 
   8   1   1        3.37        0.70      5.35 o 
   9   1   1      844.06      878.66     16.23 o 
  10   1   1       35.49       25.97      7.61 o 
  11   1   1       27.58       12.48      6.44 o 
  12   1   1        1.05        0.81      5.84 o 
 -13   2   1       74.43       57.86     14.15 o 
 -12   2   1        5.83        3.11      7.60 o 
 -10   2   1      119.71      110.72      8.98 o 
  -9   2   1      165.24      187.00     10.34 o 
  -8   2   1       80.25       81.10      7.40 o 
  -7   2   1       90.28       72.72      6.30 o 
  -6   2   1      203.96      176.59      9.96 o 
  -5   2   1       61.80       67.42      5.43 o 
  -4   2   1     3328.96     3531.41     37.36 o 
  -3   2   1     1596.95     1518.73     24.28 o 
  -2   2   1     3922.79     3747.98     36.10 o 
  -1   2   1      739.51      673.56     18.85 o 
   0   2   1      547.22      549.46      6.61 o 
   1   2   1     3003.66     2891.16     31.63 o 
   2   2   1      175.86      160.55      5.37 o 
   3   2   1       14.10       20.11      3.61 o 
   4   2   1       27.88       34.21      4.42 o 
   5   2   1      793.65      779.62     16.51 o 
   6   2   1        1.80        0.36      4.24 o 
   7   2   1      130.84      131.61      7.18 o 
   8   2   1       79.80       65.56      6.71 o 
   9   2   1      197.11      219.74     11.01 o 
  10   2   1       55.92       29.25      9.84 o 
  11   2   1      409.50      366.08     29.35 o 
  12   2   1        9.87        5.85      5.91 o 
 -13   3   1        6.51        0.12      6.01 o 
 -12   3   1     1568.33     1262.84     41.40 o 
 -11   3   1       37.03       13.10      8.61 o 
 -10   3   1      240.30      207.02     17.41 o 
  -9   3   1      581.20      628.05     19.69 o 
  -8   3   1     1377.28     1273.58     22.07 o 
  -7   3   1      241.14      220.16     10.82 o 
  -6   3   1     1259.10     1309.60     22.68 o 
  -5   3   1       33.69       36.96      4.49 o 
  -4   3   1     2955.45     3250.84     34.77 o 
  -3   3   1        3.32        0.48      4.48 o 
  -2   3   1     2779.06     2648.80     29.69 o 
  -1   3   1        4.30        5.54      8.32 o 
   0   3   1     2132.10     1975.45     19.69 o 
   1   3   1      517.99      496.82      8.73 o 
   2   3   1     5090.81      767.42   2220.88 o 
   3   3   1     3648.68     3592.19     49.79 o 
   4   3   1       84.51       94.82      5.78 o 
   5   3   1      818.84      876.00     12.29 o 
   6   3   1      820.23      814.38     12.79 o 
   7   3   1      447.34      476.19     10.81 o 
   8   3   1      782.90      811.62     13.26 o 
   9   3   1      299.56      311.51     21.90 o 
  10   3   1      161.68      128.78     13.01 o 
  11   3   1       31.19       14.30      5.00 o 
  12   3   1       89.94       67.02     33.87 o 
 -13   4   1        3.82        5.24      6.58 o 
 -12   4   1       14.06        5.40      7.24 o 
 -11   4   1       14.85        6.68      7.54 o 
 -10   4   1        4.11        3.63      7.02 o 
  -9   4   1      136.33      159.38     10.34 o 
  -8   4   1       41.91       34.53     13.66 o 
  -7   4   1     2640.71     2677.27     43.72 o 
  -6   4   1     3212.42     3290.09     44.13 o 
  -5   4   1        0.85        1.95      4.86 o 
  -4   4   1      209.86      207.71      6.12 o 
  -3   4   1    17701.34    17077.08    167.21 o 
  -2   4   1     4900.90     4794.79     68.24 o 
  -1   4   1      226.19      244.61      5.33 o 
   0   4   1     8279.74     7760.68     72.10 o 
   1   4   1     1816.68     1737.49     23.93 o 
   2   4   1       47.50       37.55      2.52 o 
   3   4   1     5564.82     5568.59     54.00 o 
   4   4   1     4603.18     4589.96     52.40 o 
   5   4   1      253.00      256.29     13.34 o 
   6   4   1      179.87      173.36      6.46 o 
   7   4   1       27.89       27.04      5.92 o 
   8   4   1     3255.81     3436.83     44.10 o 
   9   4   1      217.81      190.68     25.97 o 
  10   4   1       42.19       19.91      7.69 o 
  11   4   1      351.77      323.08     18.25 o 
  12   4   1      158.65       94.02     43.55 o 
 -12   5   1      782.53      649.90     34.94 o 
 -11   5   1      197.49      215.67     12.44 o 
 -10   5   1      148.60      141.17     10.79 o 
  -8   5   1      691.77      700.60     17.62 o 
  -7   5   1      122.91      117.51     11.32 o 
  -6   5   1     1085.92     1084.00     19.09 o 
  -5   5   1       66.21       87.53      7.44 o 
  -4   5   1      524.17      555.99     12.69 o 
  -3   5   1     1235.39     1178.26     28.19 o 
  -2   5   1     2112.59     2248.39     32.48 o 
  -1   5   1    37783.16    36018.92    415.38 o 
   0   5   1       94.18       81.55      3.94 o 
   1   5   1     1753.67     1734.35     29.39 o 
   2   5   1    11505.01    10910.66    153.08 o 
   3   5   1     2180.45     2140.50     45.50 o 
   4   5   1        2.47        0.88      1.51 o 
   5   5   1      356.78      326.51      6.41 o 
   6   5   1     1475.95     1477.84     22.12 o 
   7   5   1       24.22       21.71      4.01 o 
   8   5   1      417.65      415.51     12.14 o 
   9   5   1        1.88        3.87      4.24 o 
  10   5   1       25.90        7.76      8.17 o 
  11   5   1      180.86      165.99     13.79 o 
  12   5   1      100.63      105.99     19.23 o 
 -12   6   1       14.19        4.22      7.78 o 
 -11   6   1      307.05      308.75     13.78 o 
 -10   6   1     1303.58     1412.63     63.01 o 
  -9   6   1      865.88      922.36     29.15 o 
  -8   6   1      308.09      306.79     12.22 o 
  -7   6   1       77.34       90.73      7.81 o 
  -6   6   1     4090.21     4017.16     86.80 o 
  -5   6   1        3.37        4.30      4.24 o 
  -4   6   1      871.69      937.67     14.10 o 
  -3   6   1      766.76      557.82     10.02 o 
  -2   6   1     3796.06     3848.31     37.74 o 
  -1   6   1     8456.92     8281.15     92.57 o 
   0   6   1      222.96      202.27      9.57 o 
   1   6   1      657.48      633.46     10.61 o 
   2   6   1      102.16       96.74      5.45 o 
   3   6   1      280.34      223.42     12.04 o 
   4   6   1        2.21        4.79      1.60 o 
   5   6   1      173.31      146.70     20.20 o 
   6   6   1      300.08      305.40      6.72 o 
   7   6   1     3623.81     3814.57     60.18 o 
   8   6   1     1139.81     1225.81     35.81 o 
   9   6   1       53.82       45.84      8.64 o 
  10   6   1      337.05      296.84     55.69 o 
  11   6   1     1356.75     1367.90    169.02 o 
  12   6   1       56.99       29.12     12.77 o 
 -11   7   1     1149.66     1168.49    151.19 o 
 -10   7   1        2.54        4.49      6.29 o 
  -9   7   1     1199.66     1311.64     30.24 o 
  -8   7   1      123.61       95.88     16.21 o 
  -7   7   1       86.66       75.08      7.44 o 
  -6   7   1     1837.61     1787.05     28.83 o 
  -5   7   1       22.93       37.11      5.39 o 
  -4   7   1     5082.89     5387.70     63.37 o 
  -3   7   1     1161.25     1222.02     19.36 o 
  -2   7   1     3537.38     3798.18     51.81 o 
  -1   7   1     2431.66     2110.51     37.10 o 
   0   7   1      893.45      846.25     10.95 o 
   1   7   1       94.40      109.29      3.30 o 
   2   7   1     7965.93     8142.54     79.38 o 
   3   7   1        2.13       11.88      7.28 o 
   4   7   1      122.06      140.23     11.29 o 
   5   7   1     3688.50      555.49   1677.60 o 
   6   7   1     2314.97     2123.08     88.17 o 
   7   7   1      392.67      387.58     20.58 o 
   8   7   1       66.98       57.93      7.68 o 
   9   7   1      768.02      758.90     65.55 o 
  10   7   1      113.97       99.68     14.98 o 
  11   7   1        0.02      188.96     33.95 o 
  12   7   1      127.25      131.00     19.94 o 
 -12   8   1       76.26       48.86     25.67 o 
 -11   8   1     1311.83     1324.23     76.26 o 
 -10   8   1      496.87      538.19     18.54 o 
  -9   8   1      273.91      275.77     10.01 o 
  -8   8   1      153.31      167.52     18.00 o 
  -7   8   1     1196.84     1161.84     20.48 o 
  -6   8   1     9169.52     9587.74    129.61 o 
  -5   8   1        0.21        1.35      4.75 o 
  -4   8   1     3246.98     3451.11     44.10 o 
  -3   8   1      856.41      797.32     14.52 o 
  -2   8   1      325.38      358.33      8.62 o 
  -1   8   1      447.21      463.11      8.28 o 
   0   8   1    18949.10    18827.46    183.77 o 
   1   8   1      829.38      877.92     16.79 o 
   2   8   1      138.82      140.26     10.79 o 
   3   8   1      147.45      199.52     11.60 o 
   4   8   1      207.81      216.14     20.90 o 
   5   8   1     2288.76     2371.81     34.95 o 
   6   8   1      567.19      594.72     23.34 o 
   7   8   1     2250.01     2372.69     69.42 o 
   8   8   1      172.64      124.97     22.82 o 
   9   8   1       62.04       44.39      8.49 o 
  10   8   1        2.32        2.78      9.07 o 
  11   8   1     2448.12     2541.30    246.95 o 
  12   8   1        4.38        0.81     10.36 o 
 -12   9   1      136.73      126.85     29.49 o 
 -11   9   1      696.00      807.83     35.87 o 
 -10   9   1       39.96       46.50      7.41 o 
  -9   9   1      522.70      608.79     15.91 o 
  -8   9   1      303.56      288.71     10.39 o 
  -7   9   1        4.56        1.49      4.73 o 
  -6   9   1     2398.83     2424.37     59.03 o 
  -5   9   1       70.75       76.09      6.85 o 
  -4   9   1     1988.29     2057.35     33.42 o 
  -3   9   1      912.73      931.86     11.93 o 
  -2   9   1     1548.11     1682.66     22.27 o 
  -1   9   1     1283.36     1307.15     15.98 o 
   0   9   1      732.22      741.09      9.40 o 
   1   9   1      284.06      259.25      5.62 o 
   2   9   1     4159.19     4386.53     38.23 o 
   3   9   1      306.23      286.64     14.78 o 
   4   9   1      272.46      288.89     12.79 o 
   5   9   1     1509.18     1496.13     49.76 o 
   6   9   1     2928.49     3071.99     79.30 o 
   7   9   1      323.75      336.47     21.47 o 
   8   9   1        0.16        6.04     19.33 o 
   9   9   1      521.43      601.13     26.59 o 
  10   9   1      155.20      189.17     25.19 o 
  11   9   1       42.85        9.52     24.72 o 
  12   9   1       63.62       39.61     26.34 o 
 -12  10   1      151.19      141.45     20.77 o 
 -10  10   1      548.65      620.31     42.67 o 
  -9  10   1      147.27      175.02      9.45 o 
  -8  10   1        2.03        1.84      5.98 o 
  -7  10   1       11.50        8.71      8.11 o 
  -6  10   1     1352.25     1377.80     32.79 o 
  -5  10   1       49.12       47.68      3.90 o 
  -4  10   1     1217.41     1278.81     33.31 o 
  -3  10   1      119.16       80.68      4.36 o 
  -2  10   1      428.19      462.67      8.68 o 
  -1  10   1      245.64      222.13      7.56 o 
   0  10   1        5.06        0.76      3.63 o 
   1  10   1     1595.28     1630.83     18.63 o 
   2  10   1       24.07       20.44      3.34 o 
   3  10   1      572.29      598.92     29.51 o 
   4  10   1      337.08      366.05     11.19 o 
   5  10   1      268.39      282.08     10.92 o 
   6  10   1       65.96       58.85     21.80 o 
   7  10   1     1273.60     1365.74     26.25 o 
   8  10   1       77.34       97.19      9.81 o 
   9  10   1       14.87        6.01      8.54 o 
  11  10   1      471.10      581.61     48.17 o 
 -12  11   1       19.75       13.10     17.93 o 
 -11  11   1        0.01        2.51     24.31 o 
 -10  11   1       32.21       32.56     11.23 o 
  -9  11   1       94.50       99.87      9.02 o 
  -8  11   1       27.97       20.15      5.95 o 
  -7  11   1       11.24        8.62      5.76 o 
  -6  11   1        0.17       -0.26      3.62 o 
  -5  11   1      306.73      334.37      7.61 o 
  -4  11   1       10.72        6.55      4.13 o 
  -3  11   1       53.49       62.15      5.18 o 
  -2  11   1       74.47       68.23      5.56 o 
  -1  11   1     1163.59     1149.79     14.89 o 
   0  11   1        2.60        4.18      3.33 o 
   1  11   1       39.59       37.65      3.78 o 
   2  11   1      850.07      869.89     11.46 o 
   3  11   1       64.91       78.18      8.47 o 
   4  11   1       36.24       38.93     13.63 o 
   5  11   1      222.47      235.72     14.15 o 
   6  11   1       18.21       21.27     11.83 o 
   7  11   1        2.80        2.33      8.84 o 
   8  11   1       39.39       72.05     15.72 o 
   9  11   1       20.50       17.15      9.48 o 
  10  11   1        2.97        2.93     12.19 o 
  11  11   1        0.64        4.96     17.06 o 
 -11  12   1        8.06        3.63     11.93 o 
 -10  12   1       34.59       47.19     13.47 o 
  -9  12   1       14.05        8.55      7.30 o 
  -8  12   1       12.85        8.21      3.03 o 
  -7  12   1       13.19        5.32      3.67 o 
  -6  12   1        1.58        0.55      6.75 o 
  -5  12   1        0.36        0.46      5.28 o 
  -4  12   1       34.20       32.78      4.44 o 
  -3  12   1       22.87       28.34      7.01 o 
  -2  12   1      218.77      230.89      6.76 o 
  -1  12   1        0.88        0.70      2.84 o 
   0  12   1      770.03      826.98     14.94 o 
   1  12   1     1033.11     1121.76     14.18 o 
   2  12   1      158.67      167.37      4.98 o 
   3  12   1       94.62      115.11      7.73 o 
   4  12   1       22.13       20.10      7.08 o 
   5  12   1       44.67       42.18     14.77 o 
   6  12   1       16.85       10.52      8.60 o 
   7  12   1      102.65      102.71      9.91 o 
   8  12   1        5.72        4.49      8.63 o 
   9  12   1       13.64        5.91     13.49 o 
  11  12   1        0.04       -1.55     13.32 o 
 -11  13   1       16.04        3.47     23.44 o 
 -10  13   1        6.96        1.72     10.34 o 
  -9  13   1       11.57        2.73     22.00 o 
  -8  13   1        5.29        3.74      3.35 o 
  -7  13   1        0.82       -0.65      4.46 o 
  -6  13   1       41.06       53.22      7.02 o 
  -5  13   1      117.34      109.23      6.63 o 
  -4  13   1       41.71       46.23      4.52 o 
  -3  13   1       63.89       67.61      5.74 o 
  -2  13   1       26.82       23.09      4.88 o 
  -1  13   1      264.02      246.76      6.43 o 
   0  13   1       28.48       19.05      5.94 o 
   1  13   1       21.50       15.41      4.12 o 
   2  13   1      778.15      802.79     17.50 o 
   3  13   1        2.68        3.22      4.76 o 
   4  13   1        7.26        4.27      6.46 o 
   5  13   1       46.39       39.08      8.42 o 
   6  13   1        1.02        4.22      7.91 o 
   7  13   1      212.07      246.51     21.45 o 
   8  13   1       20.82       12.74     14.79 o 
   9  13   1       83.86       96.90     18.95 o 
  10  13   1        4.94        3.65     11.92 o 
  11  13   1        0.48       -0.60     10.48 o 
 -11  14   1       33.03       17.89     30.83 o 
 -10  14   1       28.34       19.47     16.16 o 
  -9  14   1       29.12       13.21     12.31 o 
  -8  14   1       14.49        9.73      5.77 o 
  -7  14   1      336.36      382.56     27.21 o 
  -6  14   1       74.72       76.16      6.43 o 
  -5  14   1       26.57       26.69      4.35 o 
  -4  14   1      448.11      456.32      9.07 o 
  -3  14   1      316.18      345.51     11.93 o 
  -2  14   1       18.02       12.54      4.10 o 
  -1  14   1        0.10        0.27      3.26 o 
   0  14   1      869.69      879.60     11.43 o 
   1  14   1      113.53      138.44      6.44 o 
   2  14   1      101.00       90.26      5.00 o 
   3  14   1        9.12        6.27      6.65 o 
   4  14   1       10.50       10.72      7.18 o 
   6  14   1        0.54        0.36     11.38 o 
   7  14   1       90.48      101.72     15.23 o 
   8  14   1      246.01      301.99     14.29 o 
 -11  15   1      259.58      260.43     36.47 o 
 -10  15   1        0.05        3.29     25.49 o 
  -8  15   1      508.22      605.72     25.50 o 
  -7  15   1        9.47       13.21      3.62 o 
  -6  15   1      145.51      164.50     14.25 o 
  -5  15   1      373.84      360.80      7.70 o 
  -4  15   1     1345.84     1365.22     26.09 o 
  -3  15   1      111.83      115.16      8.07 o 
  -2  15   1        7.76        5.20      4.66 o 
  -1  15   1       45.74       48.41      4.40 o 
   0  15   1      847.22      855.10     14.93 o 
   1  15   1      309.02      303.03      8.28 o 
   2  15   1        1.60        4.47      3.32 o 
   3  15   1      282.56      304.81     10.29 o 
   4  15   1       38.15       16.22     12.29 o 
   5  15   1     1372.51     1473.51     30.36 o 
   6  15   1       10.97       11.58     11.03 o 
   7  15   1      138.59      151.52     16.71 o 
   8  15   1      145.14      159.57     21.54 o 
   9  15   1      108.76      130.22     13.97 o 
  10  15   1       22.57       16.82     11.39 o 
  -9  16   1      154.35      164.73     36.10 o 
  -8  16   1        5.36       13.45     11.01 o 
  -7  16   1       13.56       10.36     13.72 o 
  -6  16   1      576.01      678.04     16.05 o 
  -5  16   1       81.26       65.46      6.70 o 
  -4  16   1      577.96      523.48      9.35 o 
  -3  16   1       20.30       31.31      5.31 o 
  -2  16   1      111.55      103.39      6.16 o 
  -1  16   1      109.02      113.36      5.54 o 
   0  16   1     7431.55     7773.84    148.97 o 
   1  16   1     2328.09     2463.84     28.51 o 
   2  16   1        9.42        6.24      4.98 o 
   3  16   1       51.75       63.17      6.67 o 
   4  16   1      190.71      149.53     11.21 o 
   5  16   1      231.55      242.39     17.62 o 
   6  16   1        6.12        3.59     10.47 o 
   7  16   1      643.18      753.36     41.63 o 
   8  16   1      259.31      318.91     17.66 o 
   9  16   1        9.26        4.50     16.04 o 
 -10  17   1       80.79       55.27     20.69 o 
  -9  17   1      412.04      486.60     44.57 o 
  -8  17   1        8.33       11.67     25.86 o 
  -7  17   1       13.12       10.00      9.37 o 
  -6  17   1      463.06      549.63     25.49 o 
  -5  17   1     1185.68     1223.50     25.78 o 
  -4  17   1     1089.19     1067.92     27.65 o 
  -3  17   1       26.06       25.68      7.82 o 
  -2  17   1       47.99       50.47      6.70 o 
  -1  17   1      230.08      275.97     12.42 o 
   0  17   1      856.43      809.81     18.92 o 
   1  17   1      779.74      808.75     13.92 o 
   2  17   1      437.19      510.10     11.86 o 
   3  17   1        3.32        1.45      5.23 o 
   4  17   1       38.06       20.45     21.59 o 
   5  17   1     2479.43     2785.23     53.62 o 
   6  17   1       36.99       81.83     11.65 o 
   7  17   1       26.34       14.96     26.77 o 
   8  17   1       84.41      101.41     22.03 o 
   9  17   1       27.54        7.24     16.71 o 
 -10  18   1      235.68      361.74     46.16 o 
  -9  18   1      115.46      100.27     18.70 o 
  -8  18   1       11.54        4.43     25.15 o 
  -7  18   1      364.83      443.96     62.20 o 
  -6  18   1      862.32     1085.78     23.12 o 
  -5  18   1        0.52        0.22      2.65 o 
  -4  18   1     2233.47     2312.55     83.88 o 
  -3  18   1       21.04       32.66      5.27 o 
  -2  18   1       33.08       25.02      7.01 o 
  -1  18   1        0.28        2.29      4.37 o 
   0  18   1     4956.22     5022.36    149.21 o 
   1  18   1      796.78      763.33     15.16 o 
   2  18   1       45.30       29.75      4.82 o 
   3  18   1      223.86      189.06     46.87 o 
   4  18   1      645.97      634.72     19.75 o 
   5  18   1     1522.50     1624.55    117.57 o 
   6  18   1        5.34        0.75      6.84 o 
   7  18   1      132.87      178.34     15.68 o 
   8  18   1      430.38      633.67     50.15 o 
  -9  19   1       81.43       29.99     32.08 o 
  -8  19   1      379.77      506.28     78.34 o 
  -7  19   1       19.56       11.21     12.95 o 
  -6  19   1      208.41      247.53     19.49 o 
  -5  19   1      233.93      223.64     14.88 o 
  -4  19   1     1257.04     1276.36     66.84 o 
  -3  19   1        2.33       -1.94      4.24 o 
  -2  19   1      620.12      742.63     24.21 o 
  -1  19   1      192.88      205.82      8.28 o 
   0  19   1      356.12      344.32     19.69 o 
   1  19   1      103.83       80.55      9.66 o 
   2  19   1     1231.49     1434.26     62.00 o 
   3  19   1      310.70      331.50     13.33 o 
   4  19   1        1.79        1.12      5.39 o 
   5  19   1      980.48     1016.35     93.16 o 
   6  19   1      185.23      205.93     26.82 o 
   7  19   1       38.13       14.93      7.59 o 
   9  19   1      110.65      119.27     25.31 o 
  -9  20   1      132.66       79.45     54.00 o 
  -8  20   1       21.34        6.93      9.50 o 
  -7  20   1      151.55      167.46     28.75 o 
  -6  20   1      492.19      699.70     26.29 o 
  -5  20   1        9.60        6.60     11.02 o 
  -4  20   1       11.59        6.07      4.67 o 
  -3  20   1     2333.69     2957.51    132.76 o 
  -2  20   1      161.93      147.33     10.47 o 
  -1  20   1       15.55       34.62     29.76 o 
   0  20   1      115.14       92.72     12.27 o 
   1  20   1        1.61        0.84      4.34 o 
   2  20   1        0.12        0.33      2.59 o 
   3  20   1      161.86      189.52     13.76 o 
   4  20   1      601.03      713.21     39.19 o 
   5  20   1       31.81       11.65     10.27 o 
   6  20   1       49.92       20.53     11.28 o 
   7  20   1       51.46       50.79     10.47 o 
   8  20   1      284.56      342.93     65.76 o 
  -8  21   1      119.27      146.50     15.29 o 
  -7  21   1       72.83       71.95     15.17 o 
  -6  21   1       80.12       28.58     28.60 o 
  -4  21   1        4.03        2.16      4.29 o 
  -3  21   1       37.48       28.07      8.33 o 
  -2  21   1      116.65      117.10      8.20 o 
  -1  21   1      509.51      509.01     19.65 o 
   0  21   1       17.38        6.84      4.25 o 
   1  21   1       64.48       40.12      5.76 o 
   3  21   1      240.29      250.74     13.94 o 
   4  21   1        7.76        6.81      6.13 o 
   5  21   1      137.70      136.84     14.26 o 
   6  21   1      482.53      634.45     21.10 o 
   7  21   1        2.64        1.66     14.78 o 
   8  21   1      163.66      210.04     20.51 o 
  -8  22   1       60.92       43.33     19.55 o 
  -7  22   1       49.24       21.01     19.29 o 
  -6  22   1      168.56      192.38     36.32 o 
  -5  22   1        0.03       -0.39      6.50 o 
  -4  22   1       27.19        7.16     19.96 o 
  -3  22   1      154.72      110.54     17.53 o 
  -2  22   1       36.06       41.23     17.47 o 
  -1  22   1      218.37      132.08     43.00 o 
   0  22   1      177.18      155.27     12.79 o 
   1  22   1        5.43        0.59      3.50 o 
   2  22   1       77.33       47.16     10.47 o 
   3  22   1      149.36      145.85     13.78 o 
   4  22   1       18.02        8.16     11.36 o 
   5  22   1       11.40        2.40     12.97 o 
   6  22   1       12.13        9.05     10.34 o 
   7  22   1       60.25       39.19     13.41 o 
  -7  23   1        6.66        1.59      9.49 o 
  -6  23   1       85.66      102.77     43.93 o 
  -5  23   1       81.24       93.33     17.27 o 
  -4  23   1      133.66      144.30     12.16 o 
  -3  23   1        4.59        2.32      5.17 o 
  -2  23   1      101.10       93.63      8.34 o 
  -1  23   1      375.59      310.37     17.88 o 
   0  23   1       37.32        9.19      6.48 o 
   1  23   1       15.85        4.62      4.23 o 
   2  23   1      304.62      317.02     15.29 o 
   3  23   1        0.24        0.47      3.57 o 
   4  23   1       18.10        5.52      6.99 o 
   5  23   1       17.11       13.26      9.61 o 
   6  23   1        0.79        0.74      7.12 o 
  -6  24   1       58.96       73.99     14.82 o 
  -5  24   1       86.78       51.21     29.22 o 
  -4  24   1        2.56       -0.30      6.69 o 
  -3  24   1        0.13        1.30      5.68 o 
  -2  24   1        7.87        1.30      4.72 o 
  -1  24   1      130.61      111.33     10.99 o 
   0  24   1       59.80       41.76      7.74 o 
   1  24   1       25.24        8.36      6.90 o 
   2  24   1       39.00       13.25      6.91 o 
   3  24   1        2.75        0.69      6.71 o 
   4  24   1        2.09        3.14     11.54 o 
   5  24   1       27.33       12.56     15.95 o 
   6  24   1       80.15       74.74     23.87 o 
  -5  25   1       11.48        6.05     15.61 o 
  -4  25   1       57.74       51.19      8.94 o 
  -3  25   1       46.03        7.25     15.95 o 
  -2  25   1      108.45       79.66      9.93 o 
  -1  25   1        5.52        2.73      4.57 o 
   0  25   1        6.89        4.20      4.91 o 
   1  25   1       10.13        4.59      5.92 o 
   2  25   1       65.44       30.41      8.26 o 
   3  25   1       20.14       11.50      7.88 o 
   4  25   1        9.17        3.31      6.73 o 
   5  25   1       29.80       15.24     11.67 o 
  -4  26   1        8.99        2.84      6.47 o 
  -3  26   1        1.29       -1.66      8.66 o 
  -2  26   1       13.65        6.15      8.71 o 
  -1  26   1        3.16        2.70      5.76 o 
   0  26   1       91.26       58.15      7.56 o 
   1  26   1      121.42      105.71     16.67 o 
   2  26   1       19.53       10.93      9.81 o 
   3  26   1        1.23        1.05      6.77 o 
   4  26   1       21.27       13.52     10.03 o 
  -2  27   1        2.42        3.44      5.76 o 
  -1  27   1      279.81      275.83     21.73 o 
   0  27   1       74.47       95.68     70.38 o 
   1  27   1        1.78        8.87      8.18 o 
   2  27   1      108.85       88.70     11.01 o 
 -13   0   2       61.06       47.50     19.15 o 
 -12   0   2     1020.19     1186.41     47.00 o 
 -11   0   2       49.69       40.55     11.20 o 
 -10   0   2     2127.73     2241.72     42.21 o 
  -9   0   2      136.55      163.26     13.84 o 
  -8   0   2        1.37        6.09      6.25 o 
  -7   0   2       57.64       53.51      7.59 o 
  -4   0   2     3374.38     3264.62     53.36 o 
  -3   0   2     2648.41     2775.59     41.90 o 
  -2   0   2     1146.99     1095.43     26.62 o 
  -1   0   2      679.72      546.46     22.88 o 
   0   0   2    45947.38    45929.09    785.74 o 
   1   0   2    67651.66    66982.88   1389.13 o 
   2   0   2       42.48       32.17      5.17 o 
   3   0   2      440.20      485.74     10.28 o 
   4   0   2      934.64     1016.05     27.52 o 
   5   0   2    11647.88    12295.71    250.27 o 
   6   0   2       34.47       35.90      5.91 o 
   7   0   2       88.68       69.15     14.52 o 
   9   0   2      497.81      466.05     21.86 o 
  10   0   2       96.41       78.74     13.87 o 
  11   0   2     1301.52      953.31    172.91 o 
  12   0   2       21.62        1.84      5.29 o 
 -13   1   2        4.39        1.61      7.80 o 
 -12   1   2     1245.53     1233.30    117.20 o 
 -11   1   2      105.93       99.68     14.55 o 
 -10   1   2      117.93      100.77      8.66 o 
  -9   1   2      439.90      470.26     12.48 o 
  -8   1   2       68.96      132.52     10.31 o 
  -7   1   2      817.94      807.04     24.19 o 
  -6   1   2      449.19      442.26     18.90 o 
  -5   1   2      211.02      228.44      9.14 o 
  -4   1   2    17992.50    17797.90    176.63 o 
  -3   1   2       31.17       28.52      5.74 o 
  -2   1   2       79.05       59.10      5.77 o 
  -1   1   2     1529.26     1307.72     20.72 o 
   0   1   2    15281.89    14517.29    449.83 o 
   1   1   2     1335.60     1353.90     21.40 o 
   2   1   2      402.73      324.12      7.29 o 
   3   1   2      695.22      694.46      8.91 o 
   4   1   2       24.96       23.39      5.25 o 
   5   1   2     4535.81     4622.31     55.74 o 
   6   1   2      520.25      559.76     12.78 o 
   7   1   2     1611.34     1687.07     25.68 o 
   8   1   2        7.62        6.14     12.20 o 
   9   1   2        0.43        1.61      6.11 o 
  10   1   2      475.82      429.78     14.93 o 
  11   1   2       49.82       23.11     12.70 o 
  12   1   2       24.40        0.51      6.40 o 
 -13   2   2       26.45       13.74      8.50 o 
 -12   2   2      173.54      170.01     26.37 o 
 -11   2   2      213.93      220.90     12.98 o 
 -10   2   2     1708.40     1789.78     27.30 o 
  -9   2   2     1143.77     1237.12     24.08 o 
  -8   2   2       16.83       15.48      6.81 o 
  -7   2   2     2248.47     2125.58     26.72 o 
  -6   2   2      394.93      367.86     11.78 o 
  -5   2   2      286.15      280.34      8.85 o 
  -4   2   2     1892.33     1930.13     26.69 o 
  -3   2   2        0.74        4.47      4.53 o 
  -2   2   2       94.08      104.01      8.30 o 
  -1   2   2      316.02      291.27     10.42 o 
   0   2   2     3473.35     3423.67     69.91 o 
   1   2   2     9897.89     9595.93     81.61 o 
   2   2   2      445.02      406.71      7.99 o 
   3   2   2      115.13      126.02      5.54 o 
   4   2   2      427.98      440.23     12.03 o 
   5   2   2     1652.04     1613.30     18.72 o 
   6   2   2      127.53      134.73      8.40 o 
   7   2   2     2255.53     2429.75     76.60 o 
   8   2   2     1922.50     2079.68     54.31 o 
   9   2   2      286.12      257.83     14.92 o 
  10   2   2       84.45       64.19     10.24 o 
  11   2   2      371.54      274.72     24.71 o 
  12   2   2      144.39       90.87     35.77 o 
 -13   3   2       21.88        7.13      6.96 o 
 -12   3   2      905.12      994.23     79.80 o 
 -11   3   2        3.32        4.15      9.34 o 
 -10   3   2       55.27       47.45     12.89 o 
  -9   3   2       46.81       49.27      7.88 o 
  -8   3   2      486.37      434.09     11.76 o 
  -7   3   2      613.76      537.67     14.32 o 
  -6   3   2      126.04      129.03     22.10 o 
  -4   3   2     2406.96     2398.31     40.14 o 
  -3   3   2       41.32       35.43      6.55 o 
  -2   3   2      150.42      142.87      7.79 o 
  -1   3   2     7610.08     7464.96    138.48 o 
   0   3   2      663.78      569.38     20.79 o 
   1   3   2      251.88      229.13      6.61 o 
   2   3   2     1932.89     1776.24     25.53 o 
   3   3   2      325.65      386.06      8.45 o 
   4   3   2      154.79      142.86      5.21 o 
   5   3   2      399.33      442.48      8.56 o 
   6   3   2        0.15        0.33      3.70 o 
   7   3   2       59.47       56.61      7.31 o 
   8   3   2      306.60      278.43     24.58 o 
   9   3   2      207.80      174.28     16.61 o 
  10   3   2      286.92      228.97     32.21 o 
  11   3   2       15.19        5.32      7.50 o 
  12   3   2        1.85       -2.33      6.08 o 
 -13   4   2       43.30       20.24      7.13 o 
 -12   4   2      237.59      241.45     22.11 o 
 -11   4   2       27.45       10.37      8.83 o 
 -10   4   2        7.05        8.47      5.63 o 
  -9   4   2      179.59      189.23      9.11 o 
  -8   4   2       10.17       11.95      5.92 o 
  -7   4   2      268.81      221.58     12.24 o 
  -6   4   2      396.55      383.03     11.87 o 
  -5   4   2       68.02       69.40      6.14 o 
  -4   4   2       75.15       71.38      5.27 o 
  -3   4   2     5754.29     5631.04     67.01 o 
  -2   4   2      822.75      748.39     12.43 o 
  -1   4   2      337.00      346.10     20.88 o 
   0   4   2        8.69        8.24      3.59 o 
   1   4   2       87.41       83.49      4.37 o 
   2   4   2      239.57      210.33     11.33 o 
   3   4   2      478.85      467.97      7.87 o 
   4   4   2     2820.40     2892.39     45.87 o 
   5   4   2     1464.85     1550.50     19.57 o 
   6   4   2      365.75      361.77      8.16 o 
   7   4   2       17.77       11.31      5.36 o 
   8   4   2       93.68       66.99     11.94 o 
   9   4   2        3.60        2.41      3.89 o 
  10   4   2       23.44       12.57      9.14 o 
  11   4   2       62.05       52.28     30.89 o 
  12   4   2        2.17        4.22     11.24 o 
 -12   5   2      235.24      256.78     15.65 o 
 -11   5   2        0.00        2.42      7.89 o 
 -10   5   2       29.55       29.29      6.56 o 
  -9   5   2      222.93      244.56     13.48 o 
  -8   5   2        3.39        4.45      7.16 o 
  -7   5   2      479.01      472.83     12.19 o 
  -6   5   2      211.81      215.10     12.61 o 
  -5   5   2      331.43      294.90     17.57 o 
  -4   5   2      387.80      422.65     10.34 o 
  -3   5   2      584.13      525.79     10.62 o 
  -2   5   2        2.14        4.13      4.41 o 
  -1   5   2      504.52      584.44     12.90 o 
   0   5   2      138.79      129.89      5.54 o 
   1   5   2      119.32      108.61      4.97 o 
   2   5   2      754.86      739.72      8.32 o 
   3   5   2     1130.56     1197.14     17.59 o 
   4   5   2      223.90      230.17      7.41 o 
   5   5   2       17.64       11.25      2.91 o 
   6   5   2      574.62      567.80     12.48 o 
   7   5   2      562.87      553.58     25.89 o 
   8   5   2        9.44        3.51      6.28 o 
   9   5   2        0.62        1.26      4.34 o 
  10   5   2       23.67       18.70     14.66 o 
  11   5   2        0.72        0.51      6.97 o 
  12   5   2        0.46        1.69      9.56 o 
 -12   6   2       20.01       11.00      7.68 o 
 -11   6   2        0.96        0.20      6.09 o 
 -10   6   2       52.89       54.84     13.81 o 
  -9   6   2       40.37       49.52      7.86 o 
  -8   6   2       17.17       10.37     13.49 o 
  -7   6   2      125.42      141.59      8.86 o 
  -6   6   2        9.21        9.78      5.58 o 
  -5   6   2      156.35      156.18      9.42 o 
  -4   6   2       50.08       51.45      8.95 o 
  -3   6   2      105.46      101.62      5.85 o 
  -2   6   2       87.85       85.08      7.44 o 
  -1   6   2      217.57      189.15      5.54 o 
   0   6   2       32.62       44.86      4.28 o 
   1   6   2      598.49      632.89      9.36 o 
   2   6   2      149.53      152.95      9.45 o 
   3   6   2       22.90       24.07      2.54 o 
   4   6   2        4.82        5.31      2.53 o 
   5   6   2      562.95      587.85     20.20 o 
   6   6   2      351.86      304.30     22.68 o 
   7   6   2      103.01      108.75      9.60 o 
   8   6   2      184.84      137.27     38.56 o 
   9   6   2       11.63        4.45      3.40 o 
  10   6   2       12.17       14.05     13.12 o 
  11   6   2       67.27       64.72     14.95 o 
  12   6   2       13.17       12.05     11.20 o 
 -12   7   2       25.42       10.09      7.37 o 
 -11   7   2      119.52      116.41     10.30 o 
 -10   7   2       94.15      100.28     11.12 o 
  -9   7   2      125.62      133.44     13.53 o 
  -8   7   2       68.26       68.63     10.56 o 
  -7   7   2        4.09        6.01      4.44 o 
  -6   7   2      152.69      148.52     13.90 o 
  -5   7   2      252.54      240.71     11.65 o 
  -4   7   2     1295.68     1374.70     23.29 o 
  -3   7   2     1350.85     1436.32     17.35 o 
  -2   7   2      147.91       -0.59      6.33 o 
  -1   7   2     1464.83     1555.83     26.18 o 
   0   7   2       53.07       49.41      3.38 o 
   1   7   2       21.44       29.27      2.70 o 
   2   7   2       15.85       14.55      2.82 o 
   3   7   2      303.25      298.15      8.89 o 
   4   7   2       94.73      104.15      8.74 o 
   5   7   2       41.86       30.65     10.23 o 
   6   7   2      277.01      308.77     11.11 o 
   7   7   2      217.27      220.77     12.24 o 
   8   7   2        0.41       -0.43      1.62 o 
   9   7   2       89.82       93.10     12.31 o 
  10   7   2       59.49       59.71     10.60 o 
  11   7   2        3.75       -0.06      8.62 o 
 -12   8   2       40.27       40.69     10.89 o 
 -11   8   2       43.18       47.51      9.92 o 
 -10   8   2      701.98      785.28     20.67 o 
  -9   8   2       31.39       26.39      7.23 o 
  -8   8   2       21.27       16.15      5.78 o 
  -7   8   2      123.73      128.44      8.18 o 
  -6   8   2     2688.72     2687.40     38.60 o 
  -5   8   2      154.81      149.28     12.77 o 
  -4   8   2      725.08      749.83     12.19 o 
  -2   8   2      252.89      293.13      7.37 o 
  -1   8   2      148.84      168.77      5.72 o 
   0   8   2      351.10      344.67      8.52 o 
   1   8   2     4080.94     4097.80     57.16 o 
   2   8   2      381.38      405.77      8.58 o 
   3   8   2       16.25       17.21      7.63 o 
   4   8   2       44.72       30.36      7.85 o 
   5   8   2      498.11      475.83     12.92 o 
   6   8   2        2.51        1.58      7.01 o 
   7   8   2      748.84      788.68     17.95 o 
   8   8   2       69.15       79.64     14.04 o 
   9   8   2        6.46        2.00      8.75 o 
  10   8   2        3.24       -1.76      9.24 o 
  11   8   2      444.83      470.52     51.91 o 
 -12   9   2      123.63      123.70     27.95 o 
 -11   9   2      669.97      778.51     28.82 o 
 -10   9   2        0.19       -1.19      8.26 o 
  -9   9   2       41.30       28.74     10.33 o 
  -8   9   2      396.11      416.51     18.70 o 
  -7   9   2       65.08       66.20     10.99 o 
  -6   9   2        6.71        3.89     13.71 o 
  -5   9   2     1901.75     1950.90     27.03 o 
  -4   9   2     1865.18     1811.29     24.69 o 
  -3   9   2     1839.02     1994.17     21.19 o 
  -2   9   2      438.67      487.58      8.89 o 
  -1   9   2     9183.90     9887.23    198.56 o 
   0   9   2      357.94      319.55      7.14 o 
   1   9   2        8.25        3.40      2.24 o 
   2   9   2     2151.68     2205.63     30.05 o 
   3   9   2     1030.53     1115.96     18.72 o 
   4   9   2       41.22       52.46     13.05 o 
   5   9   2     1200.22     1277.90     22.19 o 
   6   9   2      141.41      146.03      9.79 o 
   7   9   2      911.08      985.03     30.96 o 
   8   9   2       18.95        3.55     16.91 o 
   9   9   2       17.09       11.62     10.52 o 
  10   9   2      380.14      453.88     21.05 o 
  11   9   2       70.98       61.84     12.77 o 
 -11  10   2       49.63       23.57     14.41 o 
 -10  10   2     1708.99     1927.32     61.87 o 
  -9  10   2      497.87      529.42     16.54 o 
  -8  10   2        0.02        0.49     12.96 o 
  -7  10   2      212.76      215.83     11.11 o 
  -6  10   2     4012.58     4117.09     45.66 o 
  -5  10   2       65.92       46.48      5.72 o 
  -4  10   2      540.90      521.66     10.91 o 
  -3  10   2      529.16      638.09     13.98 o 
  -2  10   2        0.20        2.16      2.78 o 
  -1  10   2        0.07        0.31      2.82 o 
   0  10   2      444.91      418.79      6.82 o 
   1  10   2      196.46      162.65      5.02 o 
   2  10   2     1387.45     1459.43     23.74 o 
   3  10   2       31.03       37.18      5.87 o 
   4  10   2        0.94        9.73      8.60 o 
   5  10   2     1110.71     1165.27     19.84 o 
   6  10   2       23.07       17.96      9.09 o 
   7  10   2     2162.94     2492.23     73.17 o 
   8  10   2       55.91       57.34     18.30 o 
  10  10   2      155.46      175.47     26.74 o 
  11  10   2      518.27      504.73     23.24 o 
 -12  11   2      305.66      299.96     38.67 o 
 -10  11   2      304.72      291.85     18.88 o 
  -9  11   2      226.24      243.13     16.71 o 
  -8  11   2      145.37      145.69     11.68 o 
  -7  11   2      505.60      532.17     14.50 o 
  -6  11   2      290.30      299.85     10.79 o 
  -5  11   2      146.50      154.34      6.32 o 
  -4  11   2      863.92      854.08     12.81 o 
  -3  11   2     2662.08     2786.55     29.21 o 
  -2  11   2      524.63      491.42     16.34 o 
  -1  11   2     2916.29     2878.77     37.14 o 
   0  11   2      457.11      469.25      8.56 o 
   1  11   2      147.06      176.42      5.16 o 
   2  11   2     2938.44     3071.41     24.88 o 
   3  11   2      271.27      243.37     11.84 o 
   4  11   2        5.51        6.32      8.01 o 
   5  11   2       43.68       42.57     10.67 o 
   6  11   2       42.70       33.01      7.28 o 
   7  11   2     1067.08     1230.09     63.49 o 
   8  11   2        0.72       -1.38     11.20 o 
   9  11   2        0.01       -0.72     11.19 o 
  10  11   2       63.39       61.69     11.25 o 
  11  11   2        3.78        1.52     10.59 o 
 -11  12   2       87.05       82.30     27.80 o 
 -10  12   2      298.34      380.79     31.34 o 
  -9  12   2      600.48      625.70     42.40 o 
  -8  12   2       22.90       18.38      6.12 o 
  -7  12   2     1430.78     1552.03     24.73 o 
  -6  12   2     1746.67     1843.54     72.18 o 
  -5  12   2       59.14       71.42      6.54 o 
  -4  12   2      145.09      156.42      7.16 o 
  -3  12   2     4125.58     4393.58     66.17 o 
  -2  12   2     1239.36     1218.60     21.49 o 
  -1  12   2       65.37       62.07      4.44 o 
   0  12   2       37.72       34.12      4.10 o 
   1  12   2       64.57       49.25      3.46 o 
   2  12   2      277.16      230.17      7.62 o 
   3  12   2      115.73      109.39      8.11 o 
   4  12   2     3104.13     3479.51     59.68 o 
   5  12   2      182.48      177.17     10.40 o 
   6  12   2       52.45       58.14     13.41 o 
   7  12   2      498.56      511.39     18.63 o 
   8  12   2     1162.09     1478.65     46.82 o 
   9  12   2        1.75        3.98      8.38 o 
  11  12   2      193.95      278.33     38.02 o 
 -11  13   2       27.99       15.61     14.81 o 
  -9  13   2      331.08      361.98     13.38 o 
  -8  13   2       76.59       80.50      7.64 o 
  -7  13   2     1279.37     1410.63     33.71 o 
  -6  13   2        0.55        2.16     12.11 o 
  -5  13   2     1091.09     1166.04     23.98 o 
  -4  13   2      829.10      821.72     27.54 o 
  -3  13   2      262.73      273.16      9.03 o 
  -2  13   2      498.26      501.99     11.14 o 
  -1  13   2     4123.69     4528.22     55.55 o 
   0  13   2       35.01       18.55      3.99 o 
   1  13   2        8.28       10.07      3.41 o 
   2  13   2     2542.35     2620.15     43.33 o 
   3  13   2      298.41      336.02     15.99 o 
   4  13   2      428.62      472.30     23.11 o 
   5  13   2      476.61      548.60     19.86 o 
   6  13   2      233.22      261.81     12.34 o 
   7  13   2      173.58      175.71     18.36 o 
   8  13   2      132.54      141.57     11.80 o 
   9  13   2      365.78      448.01     24.67 o 
  10  13   2      481.78      609.54     61.07 o 
 -10  14   2      347.77      378.17     24.04 o 
  -8  14   2       33.14       29.84      5.29 o 
  -7  14   2     1314.73     1467.04     21.37 o 
  -6  14   2        0.74        2.62      5.21 o 
  -5  14   2       24.16       19.45      9.51 o 
  -4  14   2     2024.14     2130.96     32.25 o 
  -3  14   2     1676.51     1866.55     23.01 o 
  -2  14   2      256.53      270.19      7.48 o 
  -1  14   2       58.82       56.01      5.06 o 
   0  14   2      394.60      385.58      7.77 o 
   1  14   2     1912.76     2016.34     27.71 o 
   2  14   2     1004.67     1052.64     14.70 o 
   3  14   2       48.43       51.18      7.04 o 
   4  14   2      818.25      978.36     21.85 o 
   5  14   2      900.84     1068.26     35.54 o 
   6  14   2       61.52       66.25     14.53 o 
   7  14   2      218.24      242.63     12.88 o 
   8  14   2     1078.21     1228.92    129.25 o 
   9  14   2      199.71      294.48     25.71 o 
  10  14   2       44.75       24.79     30.96 o 
 -10  15   2       33.67       12.50     14.83 o 
  -8  15   2       64.26       77.08      5.30 o 
  -7  15   2      513.41      559.73     12.06 o 
  -6  15   2        0.11        0.14      3.54 o 
  -5  15   2      116.57       99.25     17.05 o 
  -4  15   2     3735.96     3892.31     44.55 o 
  -3  15   2      364.36      404.85     10.61 o 
  -2  15   2      105.90       98.49      7.30 o 
  -1  15   2       65.33       56.55      5.93 o 
   0  15   2      313.99      290.55      8.01 o 
   1  15   2      113.73      103.96     11.20 o 
   2  15   2      450.05      486.32     11.25 o 
   3  15   2        0.70        0.30      4.54 o 
   4  15   2       10.77        7.19      4.75 o 
   5  15   2      657.47      729.03     29.28 o 
   6  15   2       29.56       27.89     14.14 o 
   7  15   2       66.44        8.72     24.11 o 
   8  15   2       12.87        9.22      9.59 o 
   9  15   2        6.94        5.00     15.77 o 
  10  15   2       57.01       47.89     21.42 o 
 -10  16   2      239.45      331.60     42.42 o 
  -9  16   2       48.95       34.04     30.22 o 
  -8  16   2        2.91       -1.64     12.55 o 
  -7  16   2        3.28        1.59      5.03 o 
  -6  16   2     1045.40     1177.74     32.40 o 
  -5  16   2        0.22        0.97      4.77 o 
  -4  16   2        4.74        1.99      5.36 o 
  -3  16   2       80.35       68.80      9.12 o 
  -2  16   2       25.73       31.35     15.05 o 
  -1  16   2      136.68      145.47      8.79 o 
   0  16   2     1100.56     1131.26     22.82 o 
   1  16   2     1056.26     1019.21     13.90 o 
   2  16   2       49.39       48.89      7.00 o 
   3  16   2        0.66        0.73      3.99 o 
   4  16   2        3.61        1.42      5.84 o 
   5  16   2     1197.22     1323.24     24.32 o 
   6  16   2       23.77       16.80     17.33 o 
   7  16   2       85.34       92.94     28.92 o 
   8  16   2        4.89       16.04     24.17 o 
   9  16   2       23.61       20.74     11.99 o 
 -10  17   2       61.41       94.73     23.59 o 
  -9  17   2       73.10       37.46     31.31 o 
  -8  17   2        9.73        6.82     14.81 o 
  -7  17   2        4.32        2.67      3.82 o 
  -6  17   2       59.03       63.03      5.33 o 
  -5  17   2        0.13        2.00      4.34 o 
  -4  17   2        7.05        3.24      4.61 o 
  -3  17   2       74.93       74.20      6.51 o 
  -2  17   2      298.94      307.83     12.40 o 
  -1  17   2      334.06      340.64     47.39 o 
   0  17   2      399.32      386.13     20.05 o 
   1  17   2        0.06       -0.54      3.96 o 
   2  17   2        2.52        0.72      3.13 o 
   3  17   2       38.30       43.66      7.72 o 
   4  17   2       69.14       69.92      9.36 o 
   5  17   2       43.88       16.46      5.88 o 
   6  17   2        0.05        3.04     10.68 o 
   7  17   2       62.69      116.85     32.56 o 
   8  17   2       32.38       27.00     15.41 o 
   9  17   2        0.31        1.62     13.71 o 
  -9  18   2        2.36        0.41     11.32 o 
  -8  18   2       28.21       13.36     16.21 o 
  -7  18   2       22.34        4.42      9.52 o 
  -6  18   2        1.76        0.04      3.22 o 
  -5  18   2      173.72      180.88      7.90 o 
  -4  18   2       46.13       45.94      6.01 o 
  -3  18   2       14.39        6.63      4.55 o 
  -2  18   2      116.83      129.40      7.63 o 
  -1  18   2        1.17        1.03      4.80 o 
   0  18   2      136.61      132.80      6.76 o 
   1  18   2      102.46       89.76     40.06 o 
   2  18   2        4.71        1.17      1.95 o 
   3  18   2        0.18        0.35      4.55 o 
   4  18   2        0.08       -1.47      7.80 o 
   5  18   2       96.39      107.32     13.11 o 
   6  18   2      211.79      226.53     27.37 o 
   7  18   2      146.36      156.20     18.40 o 
   8  18   2       77.95      103.22     34.84 o 
   9  18   2        1.14       -1.97     15.65 o 
  -8  19   2       29.98        1.27     12.67 o 
  -7  19   2        3.18        2.87      8.94 o 
  -6  19   2        0.88        2.23      4.85 o 
  -5  19   2       52.90       43.97      8.44 o 
  -4  19   2        0.03        0.13      3.39 o 
  -3  19   2       14.86       11.22      6.80 o 
  -2  19   2      112.29      112.02     10.55 o 
  -1  19   2        2.35       -0.06      4.87 o 
   0  19   2      136.38      125.24      9.06 o 
   1  19   2       21.79        5.78      4.08 o 
   2  19   2       14.02        7.83      3.58 o 
   3  19   2        2.90        2.33      7.02 o 
   4  19   2       56.94       49.12     13.55 o 
   5  19   2        0.86        2.17      7.66 o 
   6  19   2       37.74       10.23     11.00 o 
   7  19   2        4.98        4.26      6.89 o 
   8  19   2        1.63        6.05     29.17 o 
  -9  20   2       82.91       20.66     16.04 o 
  -8  20   2       66.32      102.89     33.66 o 
  -7  20   2      120.49      119.49     29.27 o 
  -6  20   2       49.17       21.91     17.44 o 
  -5  20   2       30.14       17.71      5.71 o 
  -4  20   2        2.43        1.67      5.19 o 
  -3  20   2      103.65       99.99     25.83 o 
  -2  20   2       63.54       48.16      8.52 o 
  -1  20   2        5.72        2.30      5.87 o 
   0  20   2       49.28       36.82      5.47 o 
   1  20   2       48.28       26.86      6.66 o 
   2  20   2        4.21       -0.22      2.16 o 
   3  20   2       45.92       31.41     27.98 o 
   4  20   2      193.53      219.28     15.28 o 
   5  20   2       75.31       42.78      8.60 o 
   6  20   2        0.01        0.88      6.61 o 
   7  20   2      361.85      307.18     22.17 o 
   8  20   2      153.49      147.33     20.11 o 
  -8  21   2        7.01        1.48     10.57 o 
  -7  21   2      120.36      144.50     15.74 o 
  -6  21   2        8.61       11.65     15.07 o 
  -5  21   2        3.76        0.75      4.51 o 
  -4  21   2       30.52       15.10      6.35 o 
  -3  21   2        5.88        4.21      5.01 o 
  -2  21   2      108.71      101.00      9.98 o 
  -1  21   2     1083.78     1084.44     80.41 o 
   0  21   2        1.55        1.31      3.67 o 
   1  21   2        0.03        9.14     14.78 o 
   2  21   2      614.59      744.68     24.17 o 
   3  21   2       16.73        3.47      7.36 o 
   4  21   2        2.17       -3.92     10.13 o 
   5  21   2       35.06       34.14     16.39 o 
   6  21   2        2.96        3.48     10.82 o 
   7  21   2      186.14      211.61     28.24 o 
  -7  22   2      220.81      230.00     21.23 o 
  -6  22   2      644.32      802.33     24.86 o 
  -5  22   2        0.93        0.67      8.83 o 
  -4  22   2       66.42       36.90      7.98 o 
  -3  22   2      166.58      124.22     14.10 o 
  -2  22   2       65.02       23.56     12.44 o 
  -1  22   2       23.23        5.63      6.34 o 
   0  22   2       13.44        3.05      4.02 o 
   1  22   2       14.18        1.59      4.22 o 
   2  22   2      433.96      381.76    112.62 o 
   3  22   2       14.46        4.14      7.57 o 
   4  22   2       98.64      105.45     17.54 o 
   5  22   2      226.12      199.65     45.58 o 
   6  22   2        4.96        3.08      7.57 o 
  -7  23   2        7.81        2.16     10.83 o 
  -6  23   2       11.82       -0.19      6.81 o 
  -5  23   2      184.23      196.42     33.57 o 
  -4  23   2      309.09      314.67     17.54 o 
  -3  23   2       33.67       12.50      6.43 o 
  -2  23   2        5.41        0.72      4.40 o 
  -1  23   2      759.44      636.92     46.66 o 
   0  23   2        7.86        2.16      3.68 o 
   1  23   2        4.25        4.35      7.76 o 
   2  23   2      888.99      768.15     39.80 o 
   3  23   2        4.56        2.95      6.13 o 
   4  23   2       18.90        6.94     10.98 o 
   5  23   2       50.02       31.36     12.35 o 
   6  23   2      225.67      186.25     34.43 o 
  -6  24   2     1432.37     1637.64     69.01 o 
  -5  24   2       89.91       46.02     28.00 o 
  -4  24   2       43.25       12.19      9.31 o 
  -3  24   2       47.71        9.53      5.78 o 
  -2  24   2       62.86       42.59     10.13 o 
  -1  24   2        0.12        1.39      6.92 o 
   0  24   2       59.54        7.57      5.49 o 
   1  24   2      343.08      306.09     29.83 o 
   2  24   2       41.26        9.91      6.53 o 
   3  24   2       34.65        5.28      6.73 o 
   4  24   2       54.41       27.87      9.81 o 
   5  24   2      140.93       88.78     16.27 o 
  -5  25   2      348.38      370.13     29.73 o 
  -4  25   2      540.76      474.83     24.14 o 
  -3  25   2        5.01        3.44      5.85 o 
  -2  25   2        7.07        4.81      6.91 o 
  -1  25   2      615.04      482.63     54.30 o 
   0  25   2      180.76      184.62     28.01 o 
   1  25   2       25.47        2.85      5.46 o 
   2  25   2      168.60      140.59     26.77 o 
   3  25   2      142.44      134.01     28.27 o 
   4  25   2        0.01       -0.03      6.54 o 
  -3  26   2        6.70        5.86      8.87 o 
  -2  26   2        6.16       -1.20      6.85 o 
  -1  26   2        5.92        1.69      4.40 o 
   0  26   2      207.41      116.40     43.79 o 
   1  26   2      222.77      209.08     13.00 o 
   2  26   2       65.10       39.11      9.80 o 
   3  26   2        0.68        1.17      7.33 o 
   0  27   2        0.59       -0.99      9.08 o 
 -13   1   3        1.68       -1.18      8.55 o 
 -12   1   3       89.84      102.90     11.95 o 
 -10   1   3       12.09        9.62     18.53 o 
  -9   1   3       43.36       36.19     13.84 o 
  -8   1   3        9.20        7.28      6.04 o 
  -7   1   3      177.69      147.30      9.72 o 
  -6   1   3      202.32      202.75     16.33 o 
  -5   1   3      215.51      229.37     12.05 o 
  -4   1   3     2821.69     2822.15     42.95 o 
  -3   1   3     1616.22     1609.19     19.98 o 
  -2   1   3     1732.54     1726.04     35.70 o 
  -1   1   3      901.24      815.40     25.62 o 
   0   1   3      381.82      418.34     12.42 o 
   1   1   3      696.67      810.43     14.57 o 
   2   1   3      395.42      388.68      9.44 o 
   3   1   3     1962.65     2169.37     24.47 o 
   4   1   3      278.27      301.30      6.32 o 
   5   1   3        6.39        6.48      4.42 o 
   6   1   3       38.32       39.28      4.86 o 
   7   1   3        0.60        0.42      5.33 o 
   8   1   3       20.01       16.93      4.73 o 
   9   1   3       23.87       16.20      6.42 o 
  10   1   3        2.66       -0.03      3.74 o 
  11   1   3        1.80       -2.08      5.47 o 
 -13   2   3      113.41       94.33     12.26 o 
 -12   2   3      313.21      322.47     14.80 o 
 -11   2   3       53.36       56.39      7.28 o 
 -10   2   3      279.06      276.32     10.52 o 
  -9   2   3       59.38       60.27      9.15 o 
  -8   2   3       25.76       20.78      7.53 o 
  -7   2   3      256.29      234.16     11.72 o 
  -6   2   3        7.59        4.03      7.10 o 
  -5   2   3      236.02      228.27     10.24 o 
  -4   2   3       51.20       44.22      6.93 o 
  -3   2   3        1.05        1.97      5.89 o 
  -2   2   3        0.22        3.72      4.30 o 
  -1   2   3      314.93      319.44      9.20 o 
   0   2   3        0.34        0.68      2.79 o 
   1   2   3     1913.67     1967.76     18.65 o 
   2   2   3       25.42        9.34      3.16 o 
   3   2   3        3.70        5.95      3.38 o 
   4   2   3      263.13      252.69      8.33 o 
   5   2   3      768.34      784.52     12.81 o 
   6   2   3       49.53       44.78      6.50 o 
   7   2   3      234.38      219.67     19.37 o 
   8   2   3       88.95       63.43      9.46 o 
   9   2   3      107.28       67.94     22.19 o 
  10   2   3       39.53        6.29      5.54 o 
  11   2   3       19.64        4.86      7.95 o 
 -12   3   3      437.21      447.73     20.23 o 
 -11   3   3      529.76      569.45     23.80 o 
 -10   3   3      345.58      343.16     14.33 o 
  -9   3   3      101.64       96.75     17.24 o 
  -8   3   3       18.81       26.20     14.44 o 
  -7   3   3     1806.54     1701.13     51.32 o 
  -6   3   3        3.41        1.89      8.08 o 
  -5   3   3      300.87      279.94     17.02 o 
  -4   3   3     1287.93     1277.51     28.00 o 
  -3   3   3     2155.17     2042.72     52.79 o 
  -2   3   3     1496.39     1491.91     26.37 o 
  -1   3   3      174.20      134.90      6.96 o 
   1   3   3      595.06      644.48     10.29 o 
   2   3   3        4.12        2.55      3.17 o 
   3   3   3       16.12       31.39      8.78 o 
   4   3   3      333.27      318.64     20.25 o 
   5   3   3       12.44        5.68      3.02 o 
   6   3   3      156.71      165.98      7.21 o 
   7   3   3      725.97      654.85     90.26 o 
   8   3   3        2.80        3.97      6.57 o 
   9   3   3      254.70      183.44     18.06 o 
  10   3   3      143.99      101.21     45.44 o 
  11   3   3        1.20        1.93      5.66 o 
 -12   4   3      418.65      446.12     18.15 o 
 -11   4   3      226.96      221.69     17.00 o 
  -9   4   3      601.85      596.32     14.69 o 
  -8   4   3        0.68        0.10      4.81 o 
  -7   4   3      391.76      374.29     25.98 o 
  -6   4   3        1.82        3.71      5.72 o 
  -5   4   3      528.49      492.90     20.01 o 
  -4   4   3        0.46        0.82      6.67 o 
  -3   4   3     1601.36     1350.14     39.74 o 
  -2   4   3    10823.59    10630.91    121.89 o 
  -1   4   3       57.00       47.96      2.36 o 
   0   4   3       28.94       51.10      6.08 o 
   1   4   3     1078.84     1018.00     13.39 o 
   2   4   3     2201.77     2202.76     21.56 o 
   3   4   3        3.23        7.18      3.39 o 
   4   4   3     2722.12     2678.95     29.69 o 
   5   4   3       56.50       46.41      5.79 o 
   6   4   3      161.21      168.87      7.83 o 
   7   4   3      133.70      116.56      7.12 o 
   8   4   3      213.43      178.56     19.70 o 
   9   4   3      494.22      454.47     33.51 o 
  10   4   3       46.77       25.03     11.96 o 
  11   4   3       37.27        8.53      8.36 o 
 -12   5   3      121.75      124.82     14.73 o 
 -11   5   3      307.61      308.59     17.72 o 
 -10   5   3      250.05      281.01     19.48 o 
  -9   5   3       40.46       26.10     15.77 o 
  -8   5   3      399.70      440.05     12.63 o 
  -7   5   3     2934.54     2892.98     80.07 o 
  -6   5   3        0.23       -0.92      7.33 o 
  -5   5   3     1263.93     1184.31     18.16 o 
  -4   5   3     1073.42     1032.93     17.57 o 
  -3   5   3        4.95       14.97      7.02 o 
  -2   5   3      532.48      480.77     11.69 o 
  -1   5   3     8345.65     8460.24     97.42 o 
   0   5   3     1698.37     1728.04     47.13 o 
   1   5   3       16.34        9.22      5.75 o 
   2   5   3     5378.92     5584.89     57.77 o 
   3   5   3      685.89      737.52     12.02 o 
   4   5   3     2049.51     2065.60     32.23 o 
   5   5   3       86.40       83.01      6.41 o 
   6   5   3       30.48       17.76      5.50 o 
   7   5   3     1922.92     1982.61     55.76 o 
   8   5   3       29.34        2.16      2.72 o 
   9   5   3      205.93       91.18     49.47 o 
  10   5   3      535.57      454.20     29.95 o 
  11   5   3       80.48       53.51     20.87 o 
 -12   6   3      194.72      194.86     29.76 o 
 -11   6   3       82.74       75.31      9.06 o 
 -10   6   3     1754.71     1891.09     80.15 o 
  -9   6   3      113.45      106.81     18.55 o 
  -8   6   3      166.87      151.21     11.36 o 
  -7   6   3     2317.62     2348.13     28.63 o 
  -6   6   3     2588.44     2580.28     38.95 o 
  -5   6   3     3157.47     3115.58     78.81 o 
  -4   6   3       38.07       34.82     12.06 o 
  -3   6   3        0.08        1.60      7.29 o 
  -2   6   3      930.05      798.26     18.89 o 
  -1   6   3     1651.94     1669.02     44.82 o 
   0   6   3      681.58      734.46     13.33 o 
   1   6   3     1550.68      852.36    517.53 o 
   2   6   3     4564.90     4624.69     43.66 o 
   3   6   3       54.28       45.06      5.12 o 
   4   6   3     1280.12     1250.91     15.34 o 
   5   6   3      166.64      141.03     10.48 o 
   6   6   3      768.47      632.02    130.66 o 
   7   6   3     1273.24     1390.35     34.97 o 
   8   6   3      102.74       76.98     32.48 o 
   9   6   3      102.89       84.63     21.74 o 
  10   6   3       78.73       80.29     13.63 o 
  11   6   3       85.61       64.48     17.61 o 
 -12   7   3      151.50      144.97     11.41 o 
 -11   7   3      121.47      139.79     16.51 o 
 -10   7   3     1682.51     1804.21     76.25 o 
  -9   7   3       50.16       45.90      7.57 o 
  -8   7   3      793.17      872.59     29.93 o 
  -7   7   3      391.74      364.21     12.25 o 
  -6   7   3      287.33      255.83     11.94 o 
  -5   7   3      904.41      836.05     17.47 o 
  -4   7   3     2598.57     2553.38     46.06 o 
  -3   7   3        0.29        2.89      7.31 o 
  -2   7   3       38.42       52.82      3.96 o 
  -1   7   3     3659.46     3736.24     52.48 o 
   0   7   3       28.41       31.53      4.15 o 
   1   7   3        5.22        6.19      7.50 o 
   2   7   3      748.93      768.49     14.77 o 
   3   7   3      867.26      905.58     13.20 o 
   4   7   3       54.50       65.59      9.90 o 
   5   7   3       44.55       42.97     13.59 o 
   6   7   3      511.56      548.80     16.07 o 
   7   7   3     3273.76     3616.56     63.41 o 
   8   7   3        3.46        1.73      9.61 o 
  10   7   3      542.13      531.01     25.13 o 
  11   7   3       31.80       19.73     20.03 o 
 -12   8   3       74.83       76.06      8.08 o 
 -11   8   3        2.69        1.31      5.80 o 
 -10   8   3     2105.61     2357.75     57.49 o 
  -9   8   3       84.56       89.90      7.42 o 
  -8   8   3      107.39      107.12     19.54 o 
  -7   8   3      968.62      980.95     20.88 o 
  -6   8   3     5302.66     5246.82     71.02 o 
  -5   8   3     1286.39     1282.55     33.70 o 
  -4   8   3      178.42      160.33     15.16 o 
  -2   8   3       25.47       11.50      2.94 o 
  -1   8   3     1269.55     1261.73     18.96 o 
   0   8   3       85.71       79.65      6.86 o 
   1   8   3     6753.71     6514.50     76.66 o 
   2   8   3       38.01       40.20      4.77 o 
   3   8   3        0.08        0.77      2.59 o 
   4   8   3       15.34       18.38      7.84 o 
   5   8   3     2940.72     3115.37     79.35 o 
   6   8   3      335.35      350.18     16.34 o 
   7   8   3      967.69     1023.86     22.11 o 
   8   8   3     1182.91     1220.81     81.66 o 
   9   8   3       59.07       23.85     15.58 o 
  10   8   3        0.15       -1.06      9.13 o 
 -12   9   3       58.94       46.94     12.05 o 
 -11   9   3       59.91       76.62     15.89 o 
  -9   9   3      162.14      172.08     31.47 o 
  -8   9   3      480.84      497.80     15.81 o 
  -7   9   3       91.51       73.39     11.78 o 
  -6   9   3       31.27       28.10      7.20 o 
  -4   9   3     2823.63     2936.98     44.27 o 
  -3   9   3      241.96      230.37      6.89 o 
  -2   9   3       64.23       66.03      5.24 o 
  -1   9   3     2763.46     2853.55     34.65 o 
   0   9   3       80.15       59.61      6.00 o 
   1   9   3      368.55      367.89     10.12 o 
   2   9   3      257.45      277.42      6.50 o 
   3   9   3      848.52      947.15     22.77 o 
   4   9   3      861.03      903.77     21.95 o 
   5   9   3      180.48      184.50     12.06 o 
   6   9   3       29.80       24.37      7.83 o 
   7   9   3     1364.64     1454.24     53.45 o 
   8   9   3       75.24       84.37     12.80 o 
   9   9   3       19.44       10.79     10.28 o 
  10   9   3      592.40      563.20     23.38 o 
 -12  10   3       13.73       11.22     29.28 o 
 -11  10   3        8.75        4.39      9.14 o 
 -10  10   3     1065.70     1258.71     60.14 o 
  -9  10   3        0.06        1.11      7.42 o 
  -8  10   3       68.00       30.55     17.54 o 
  -7  10   3      406.32      417.28     12.86 o 
  -6  10   3      284.54      255.51      9.69 o 
  -5  10   3     3699.40     3715.24     48.58 o 
  -4  10   3        2.23        3.70      3.97 o 
  -3  10   3       35.72       36.12      4.29 o 
  -2  10   3        7.76       12.75      4.18 o 
  -1  10   3        2.42        2.01      5.46 o 
   0  10   3      184.91      191.47      8.07 o 
   1  10   3     1013.60     1056.71     15.17 o 
   2  10   3      155.05      176.58      4.79 o 
   3  10   3       10.39        5.78      5.84 o 
   4  10   3      934.76     1024.06     21.56 o 
   5  10   3      811.12      856.57     16.97 o 
   6  10   3      533.75      574.06     20.36 o 
   7  10   3      311.38      337.10     21.60 o 
   8  10   3       41.99       52.49     11.10 o 
   9  10   3       24.89        5.65     12.79 o 
  10  10   3       10.84        2.92     10.77 o 
 -11  11   3        1.54        4.40      9.08 o 
 -10  11   3        7.81        7.29      9.13 o 
  -9  11   3        0.65        1.36      5.43 o 
  -8  11   3       42.77       34.50      9.82 o 
  -7  11   3      261.69      244.22     15.86 o 
  -6  11   3        3.65        5.04      7.81 o 
  -5  11   3       37.08       28.87      6.14 o 
  -4  11   3      487.13      478.97      9.96 o 
  -3  11   3        0.51        1.20      3.62 o 
  -2  11   3       12.46       12.13      3.81 o 
  -1  11   3      773.26      817.40     13.97 o 
   0  11   3      140.66      146.54     12.80 o 
   1  11   3        0.47        0.54      2.44 o 
   2  11   3      190.24      186.23      6.33 o 
   3  11   3      160.77      161.65     11.44 o 
   4  11   3       10.21        9.45      8.49 o 
   5  11   3       21.82       16.07      7.82 o 
   6  11   3       79.00       89.59     12.73 o 
   7  11   3       63.80       62.80     19.00 o 
   8  11   3        0.22        1.16      8.13 o 
   9  11   3        0.09        2.38      7.80 o 
  10  11   3       81.04       93.60     28.16 o 
 -11  12   3        7.32        3.62     24.46 o 
 -10  12   3       18.19        9.90     11.04 o 
  -9  12   3       29.46       35.39      8.85 o 
  -8  12   3        4.40        3.33      4.98 o 
  -7  12   3       62.52       69.72      6.53 o 
  -6  12   3      134.89      145.00      8.24 o 
  -5  12   3      927.58      988.28     20.18 o 
  -4  12   3       10.21       12.23      5.18 o 
  -3  12   3      234.02      253.84      6.97 o 
  -2  12   3      140.16      141.09      7.96 o 
  -1  12   3       83.55       94.00      7.20 o 
   0  12   3       77.69       81.73      5.19 o 
   1  12   3        3.34        4.28      3.36 o 
   2  12   3       66.45       71.74      4.56 o 
   3  12   3       33.67       25.90      4.91 o 
   4  12   3      251.58      263.05     15.33 o 
   5  12   3       14.53        7.72      6.55 o 
   6  12   3       67.71       71.37     14.90 o 
   7  12   3        5.58        1.72     10.65 o 
   8  12   3       29.28        9.65     13.98 o 
  10  12   3       40.68       17.44     13.51 o 
 -10  13   3       24.16       16.80     10.91 o 
  -9  13   3       15.05        8.51      4.54 o 
  -8  13   3       25.92       27.12      7.83 o 
  -7  13   3       64.80       59.08     10.10 o 
  -6  13   3        0.04       -0.38      4.55 o 
  -5  13   3       41.30       38.34      9.85 o 
  -4  13   3     1010.97     1030.52     16.18 o 
  -3  13   3       19.52       12.24      5.71 o 
  -2  13   3        0.07        0.60      3.77 o 
  -1  13   3      244.90      258.52      9.79 o 
   0  13   3       68.96       62.89     17.38 o 
   1  13   3        4.38        4.36      5.70 o 
   2  13   3       23.18       16.28      4.64 o 
   3  13   3      450.84      501.41     10.42 o 
   4  13   3      199.55      230.71     13.16 o 
   5  13   3        5.80        7.69      9.99 o 
   6  13   3        7.94        1.19     17.82 o 
   8  13   3        0.58       -1.55     12.33 o 
   9  13   3        0.18        1.53     10.93 o 
  10  13   3        9.38       10.29     24.47 o 
 -11  14   3        0.70       -1.15     26.85 o 
  -9  14   3      130.66      177.69     13.69 o 
  -8  14   3        0.28        0.11      3.87 o 
  -7  14   3        0.34        0.45      5.62 o 
  -6  14   3       65.63       37.72     15.99 o 
  -5  14   3      178.68      191.77      8.80 o 
  -4  14   3       54.90       50.59      7.95 o 
  -3  14   3       98.10       90.68      6.68 o 
  -2  14   3      189.52      195.51      6.45 o 
  -1  14   3      136.72      146.69      9.21 o 
   0  14   3        9.09        5.11      4.95 o 
   1  14   3      232.24      232.21      5.81 o 
   2  14   3       99.04      113.48      9.88 o 
   3  14   3        5.30        2.72      6.88 o 
   4  14   3       31.58       22.98     12.35 o 
   5  14   3      343.00      381.14     23.24 o 
   6  14   3       44.44       30.66      9.70 o 
   7  14   3        1.21        5.36     22.70 o 
   9  14   3       59.20       89.13     18.48 o 
 -10  15   3      340.99      512.67     44.78 o 
  -9  15   3       20.02       26.49      6.74 o 
  -8  15   3       58.12       57.36      8.21 o 
  -7  15   3      613.70      673.41     14.69 o 
  -6  15   3       73.18       43.73     17.62 o 
  -5  15   3        6.76        3.80      5.37 o 
  -4  15   3      458.76      417.48     14.69 o 
  -3  15   3        1.15        4.10      6.76 o 
  -2  15   3       82.29       83.12     10.60 o 
  -1  15   3       32.67       17.48      7.79 o 
   0  15   3      615.80      655.35     15.06 o 
   1  15   3       96.52       81.09      5.73 o 
   2  15   3       57.16       50.38      3.87 o 
   3  15   3      311.32      358.89     13.21 o 
   4  15   3       18.78       15.47      9.09 o 
   5  15   3        0.75       -0.25      8.88 o 
   6  15   3      866.16      892.48     34.69 o 
   7  15   3      163.18      186.97     13.58 o 
   8  15   3       14.30       10.89     19.06 o 
   9  15   3      165.98      191.63     24.19 o 
 -10  16   3      440.82      597.23     34.39 o 
  -8  16   3       11.00        9.04      6.76 o 
  -7  16   3      306.33      329.48     15.35 o 
  -6  16   3     1330.47     1463.96     27.60 o 
  -5  16   3       71.34      106.01      9.19 o 
  -4  16   3      103.73      117.84      7.66 o 
  -3  16   3      395.26      337.25     14.11 o 
  -2  16   3      183.64      226.38      9.65 o 
  -1  16   3       40.98       34.02      6.83 o 
   0  16   3      179.34      132.09     30.62 o 
   1  16   3     6981.56     7575.77    249.18 o 
   2  16   3       27.76       16.10      3.48 o 
   3  16   3       28.78       19.06      9.64 o 
   4  16   3       58.71       69.55     11.87 o 
   5  16   3      402.34      331.26     41.77 o 
   6  16   3      227.10      215.40     23.81 o 
   7  16   3       60.74       55.74     15.43 o 
   8  16   3       98.84      154.59     22.76 o 
   9  16   3        4.32        3.54     13.11 o 
 -10  17   3      212.27      188.39     22.53 o 
  -9  17   3        2.57        2.21     15.79 o 
  -8  17   3      409.16      459.98     42.33 o 
  -7  17   3      366.89      448.74     23.15 o 
  -6  17   3       25.93       14.91      6.38 o 
  -5  17   3      256.43      353.84      9.49 o 
  -4  17   3     4018.01     4187.69     71.57 o 
  -3  17   3      819.37      863.15     18.64 o 
  -2  17   3       14.09        5.60     11.55 o 
  -1  17   3      831.61      927.58     27.47 o 
   0  17   3     1129.26      996.62    322.08 o 
   1  17   3       82.47      196.84    105.59 o 
   2  17   3        0.41        0.82      1.68 o 
   3  17   3      152.22      127.21     31.08 o 
   4  17   3      112.02      112.03     29.73 o 
   5  17   3      485.02      505.34     37.76 o 
   6  17   3      580.18      543.59     42.32 o 
   7  17   3      582.64      805.42     29.57 o 
   8  17   3        0.77        0.92      9.69 o 
  -9  18   3       36.44        6.37     13.36 o 
  -8  18   3       16.28       -2.25     14.28 o 
  -7  18   3      123.35      136.18     11.82 o 
  -6  18   3       12.01       11.74      4.83 o 
  -5  18   3      245.06      296.82     11.76 o 
  -4  18   3      162.97      186.02     11.92 o 
  -3  18   3      395.32      377.48     12.22 o 
  -2  18   3      117.06      166.03     32.20 o 
  -1  18   3       72.87       63.22      7.93 o 
   0  18   3      326.15      261.29     38.45 o 
   1  18   3     3847.43     3980.50    222.15 o 
   2  18   3       32.64       16.92      8.41 o 
   3  18   3       24.37        9.81      5.79 o 
   4  18   3      131.45      137.57     25.66 o 
   5  18   3     2415.46     2523.28    259.77 o 
   6  18   3       74.59       32.20     33.72 o 
   7  18   3       51.09       19.31     35.24 o 
   8  18   3       13.73       12.49     11.14 o 
  -8  19   3       10.73       11.44     16.01 o 
  -7  19   3      529.65      644.37     31.55 o 
  -6  19   3       65.35       53.89      7.76 o 
  -5  19   3      106.00      109.26      8.60 o 
  -4  19   3     1609.58     1677.62     74.00 o 
  -3  19   3       91.05      111.78     16.21 o 
  -2  19   3      132.25      129.62     10.19 o 
  -1  19   3      433.91      436.22     33.41 o 
   0  19   3        6.43        1.70      3.02 o 
   1  19   3      108.68       78.56     21.84 o 
   2  19   3       20.24        7.99      5.91 o 
   3  19   3       43.39       46.16     19.86 o 
   4  19   3       78.43       33.51     17.17 o 
   5  19   3        0.78       -0.52      6.36 o 
   6  19   3      168.23      131.29     51.89 o 
   7  19   3      105.64       58.90     59.70 o 
  -7  20   3       65.35       91.53     17.86 o 
  -6  20   3       65.44       71.66      9.14 o 
  -5  20   3      175.97      183.72     26.41 o 
  -4  20   3       33.15       20.87      5.80 o 
  -3  20   3      291.59      295.42     12.60 o 
  -2  20   3      465.39      518.04     24.85 o 
  -1  20   3      136.30      119.08     12.38 o 
   0  20   3       26.15        7.48      4.65 o 
   1  20   3      253.83      180.45     36.85 o 
   2  20   3      121.96      122.82     19.21 o 
   3  20   3       20.83        3.27      7.83 o 
   4  20   3      488.45      407.94    248.17 o 
   5  20   3        8.16        1.17      6.02 o 
   6  20   3       24.68        7.47     18.07 o 
   7  20   3      162.11       98.60     41.68 o 
  -8  21   3       85.84       83.84     19.08 o 
  -7  21   3      469.34      500.30     46.72 o 
  -6  21   3        5.60        4.93      5.82 o 
  -5  21   3      334.86      350.53     12.01 o 
  -4  21   3      119.58      102.27      6.77 o 
  -3  21   3        0.94        1.01      4.59 o 
  -2  21   3        3.12        3.32      5.30 o 
  -1  21   3      303.03      198.35     16.55 o 
   0  21   3        3.55        0.02      2.84 o 
   1  21   3        7.54        0.62      4.81 o 
   2  21   3      423.22      364.84    227.69 o 
   3  21   3       61.28       77.90     27.77 o 
   4  21   3      430.43      319.95    172.79 o 
   5  21   3       19.23       19.29     13.72 o 
   6  21   3        4.26        6.74     15.36 o 
  -7  22   3      214.59      209.36     19.73 o 
  -6  22   3       33.57       12.46      8.74 o 
  -5  22   3      168.73      162.27     50.28 o 
  -4  22   3        9.10        8.10      5.07 o 
  -3  22   3       28.28        6.94      4.99 o 
  -2  22   3      387.27      334.89     99.35 o 
  -1  22   3        5.58        0.99      8.13 o 
   0  22   3        0.27        0.14      5.66 o 
   1  22   3      132.45      101.88     24.88 o 
   2  22   3      229.85      247.43     31.95 o 
   3  22   3       35.90       21.89      9.26 o 
   4  22   3      151.99      175.52     55.98 o 
   5  22   3       10.83       15.97     21.09 o 
   6  22   3       32.28       21.87     13.18 o 
  -6  23   3        7.80        4.57     10.33 o 
  -5  23   3       26.61        6.59      5.01 o 
  -4  23   3       54.16        6.04      4.88 o 
  -3  23   3        2.87        1.04      5.54 o 
  -2  23   3       19.34        8.21      5.07 o 
  -1  23   3      186.58      120.48     32.48 o 
   1  23   3       31.38        5.37      9.72 o 
   2  23   3       51.46       50.26     11.17 o 
   3  23   3        6.09        2.26     11.23 o 
   4  23   3       31.74       21.28     11.70 o 
   5  23   3       11.29        6.94     18.55 o 
  -5  24   3        0.02        1.80      5.76 o 
  -4  24   3        3.23        2.78      6.22 o 
  -3  24   3       29.54       10.35      5.97 o 
  -2  24   3        0.33        2.87      5.55 o 
  -1  24   3        8.22        2.13      5.95 o 
   1  24   3        2.86        4.98     17.94 o 
   2  24   3        4.86        2.15      8.31 o 
   3  24   3       20.36       11.37     12.36 o 
   4  24   3        8.62        8.78     14.71 o 
  -4  25   3       21.95        4.53      5.33 o 
  -3  25   3       13.08        7.54      6.84 o 
  -2  25   3        2.40        1.21      5.29 o 
  -1  25   3       47.73       13.67     17.82 o 
   1  25   3        0.29        1.31      9.70 o 
   2  25   3        6.95        1.59      7.75 o 
   3  25   3       22.17       10.79      9.67 o 
  -2  26   3        0.01        0.58      6.08 o 
  -1  26   3        0.20       11.98     15.85 o 
 -10   0   4      287.19      334.19     34.55 o 
  -9   0   4      318.16      304.69     30.38 o 
  -8   0   4       52.48       85.86     17.53 o 
  -7   0   4       15.40        8.49     13.76 o 
  -6   0   4      198.33      181.89     25.44 o 
  -5   0   4     1809.68     1676.49     52.53 o 
  -4   0   4        0.52       -2.53     17.31 o 
  -3   0   4     3928.77     3809.09     90.96 o 
  -2   0   4      951.62      986.80     22.69 o 
  -1   0   4      511.81      485.34     15.76 o 
   0   0   4       19.99       29.29      6.75 o 
   1   0   4    26845.03    26933.40    323.06 o 
   2   0   4     4696.46     5062.19     75.71 o 
   3   0   4       34.98       37.51      5.99 o 
   4   0   4        9.45       12.61      4.44 o 
   5   0   4     1961.20     2003.21     32.75 o 
   6   0   4     1220.88     1288.83     40.41 o 
   7   0   4       26.31       18.89      7.41 o 
   8   0   4        9.53        3.75      4.19 o 
   9   0   4      235.95      167.90     45.50 o 
  10   0   4      286.71      252.18     49.16 o 
 -12   1   4       93.88       95.60     19.07 o 
 -11   1   4      945.90     1014.09     73.35 o 
 -10   1   4     1424.33     1408.08     62.53 o 
  -9   1   4       19.49       17.47      9.72 o 
  -8   1   4     1254.90     1364.39     24.59 o 
  -7   1   4     1080.48     1012.50     28.67 o 
  -6   1   4        5.44        4.31     10.12 o 
  -5   1   4      372.61      381.37     13.14 o 
  -4   1   4     3639.82     3542.46     58.40 o 
  -3   1   4     5116.09     5006.48    133.19 o 
  -2   1   4        0.13        2.05      3.01 o 
  -1   1   4      602.79      571.92     12.97 o 
   0   1   4      357.31      431.67      9.83 o 
   1   1   4     5345.40     5430.16     80.44 o 
   2   1   4      397.20      427.44     14.22 o 
   3   1   4      146.12      124.65      7.51 o 
   4   1   4      292.74      291.91      9.08 o 
   5   1   4        5.47        3.72      3.71 o 
   6   1   4     2353.50     2379.83     55.78 o 
   7   1   4      616.68      608.65     22.09 o 
   8   1   4       38.17       22.53      8.70 o 
   9   1   4       73.61       37.00     13.78 o 
  10   1   4      218.01      195.75     40.00 o 
 -12   2   4      430.55      464.98     27.22 o 
 -11   2   4      269.46      277.96     31.56 o 
 -10   2   4      830.32      853.00     25.85 o 
  -9   2   4       95.28      103.35     12.84 o 
  -8   2   4     1255.61     1296.93     29.70 o 
  -7   2   4      255.50      244.02     16.33 o 
  -6   2   4        4.31       11.80      6.18 o 
  -5   2   4     2243.30     2152.85     33.63 o 
  -4   2   4     1429.60     1493.46     26.21 o 
  -3   2   4      630.68      605.87     22.22 o 
  -2   2   4      266.22      228.39     11.47 o 
  -1   2   4      500.02      425.05      7.42 o 
   0   2   4      133.52      139.77      7.41 o 
   1   2   4     4895.49     4862.61    136.96 o 
   2   2   4       35.52       34.28      4.00 o 
   3   2   4        8.74        8.46      4.57 o 
   4   2   4      641.19      646.11     12.28 o 
   5   2   4      534.23      502.22     13.14 o 
   6   2   4     1636.64     1616.32     61.67 o 
   7   2   4        0.05        0.34      4.05 o 
   8   2   4        0.94        0.56      4.32 o 
   9   2   4      644.41      695.34    140.65 o 
  10   2   4       15.61       10.79      7.44 o 
 -12   3   4        8.16        6.10      9.08 o 
 -11   3   4      627.13      654.93     59.87 o 
 -10   3   4      268.87      287.83     21.85 o 
  -9   3   4       77.91       77.81     16.00 o 
  -8   3   4       18.93       11.81      9.70 o 
  -7   3   4     2170.78     1997.28     39.15 o 
  -6   3   4        0.99        0.47      7.96 o 
  -5   3   4      107.08      107.41      9.67 o 
  -4   3   4     2735.69     2677.85     72.60 o 
  -3   3   4       18.68       12.28      9.64 o 
  -2   3   4      111.45      114.79     13.34 o 
  -1   3   4      224.77      198.25      5.33 o 
   0   3   4      969.12      920.84     16.71 o 
   1   3   4      143.15       94.83     34.95 o 
   2   3   4      133.43      139.82      5.01 o 
   3   3   4      885.23      888.63     12.15 o 
   4   3   4     1155.25     1144.25     23.53 o 
   5   3   4       75.55       73.28      7.67 o 
   6   3   4      109.38      121.72      9.80 o 
   7   3   4       86.11       86.99     14.48 o 
   8   3   4       24.08       14.44      6.41 o 
   9   3   4      181.07      185.23     38.42 o 
  10   3   4       70.13       73.37     13.09 o 
 -12   4   4      104.51      124.83     13.56 o 
 -11   4   4        0.62        4.64     19.88 o 
 -10   4   4        8.06       13.92     13.54 o 
  -9   4   4      216.19      209.38     11.51 o 
  -8   4   4        2.44        2.55      6.72 o 
  -7   4   4      185.39      194.97     13.27 o 
  -6   4   4     1384.63     1354.67     21.38 o 
  -5   4   4      446.87      440.82     11.75 o 
  -4   4   4      141.32      140.10      9.52 o 
  -2   4   4     3050.76     2802.18     50.57 o 
  -1   4   4       80.47       94.71      9.12 o 
   0   4   4      246.36      235.93     51.16 o 
   1   4   4       52.85       45.03      6.37 o 
   2   4   4        0.74        3.91      2.98 o 
   3   4   4      151.02      154.96      4.96 o 
   4   4   4      243.36      256.43      7.18 o 
   5   4   4       30.06       26.33      5.82 o 
   6   4   4       43.60       14.55     10.57 o 
   7   4   4       23.62        5.26      5.76 o 
   8   4   4        1.49        0.66      4.68 o 
   9   4   4      237.82      168.66     21.50 o 
  10   4   4        6.71        2.59      8.62 o 
 -12   5   4       35.74       21.82     12.26 o 
 -11   5   4      235.80      238.38     16.68 o 
 -10   5   4       51.90       64.83     12.68 o 
  -9   5   4       17.90       15.04      9.65 o 
  -8   5   4      362.16      361.41     18.05 o 
  -7   5   4        1.25        2.72      8.44 o 
  -6   5   4      243.01      221.82     12.85 o 
  -5   5   4      214.19      193.22     14.67 o 
  -4   5   4      100.20       99.25      8.50 o 
  -3   5   4       32.91       14.71     16.66 o 
  -2   5   4       77.60       81.46     20.21 o 
  -1   5   4       50.62       64.93      8.95 o 
   0   5   4       60.07       33.72     26.50 o 
   1   5   4       49.31       60.54      6.13 o 
   2   5   4       48.32       53.59      3.93 o 
   3   5   4      255.94      224.73     22.57 o 
   4   5   4      122.35      126.60      7.90 o 
   5   5   4       78.33       74.34     10.19 o 
   6   5   4       67.92       52.78      7.83 o 
   7   5   4      545.22      560.24     28.27 o 
   8   5   4       40.84       23.96      7.20 o 
   9   5   4        3.02        3.98     10.58 o 
  10   5   4        1.16       -0.78      8.00 o 
 -12   6   4       22.74       13.48     12.63 o 
 -11   6   4        6.41        3.83      6.83 o 
 -10   6   4        2.73        3.55     10.30 o 
  -9   6   4       77.42       93.88     16.40 o 
  -8   6   4       12.86        9.09      9.14 o 
  -7   6   4      444.72      429.03     12.38 o 
  -6   6   4      342.39      316.65     12.70 o 
  -5   6   4       42.32       35.47     10.03 o 
  -4   6   4       90.96       82.28     11.16 o 
  -3   6   4       49.91       63.24     19.11 o 
  -2   6   4      145.06      166.97      9.96 o 
  -1   6   4       64.32       80.38      7.39 o 
   0   6   4      189.06      228.16      6.74 o 
   1   6   4       74.81       69.62      6.73 o 
   2   6   4       74.44       80.33      3.57 o 
   3   6   4        8.95        5.36      4.64 o 
   4   6   4        1.21        1.22      3.77 o 
   5   6   4        3.47        1.82      3.08 o 
   6   6   4       34.27        9.96      3.46 o 
   7   6   4       12.16        5.17      3.43 o 
   8   6   4       35.57       34.92     13.37 o 
   9   6   4        9.83        5.58     11.43 o 
  10   6   4        0.00        1.83      7.51 o 
 -12   7   4        7.58        5.88      6.23 o 
 -11   7   4        0.02        2.13      6.63 o 
 -10   7   4      183.20      164.69     24.48 o 
  -9   7   4        5.21        6.30      7.36 o 
  -8   7   4      127.08      106.18     10.34 o 
  -7   7   4      422.11      438.89     18.07 o 
  -6   7   4        0.00       -0.38      6.92 o 
  -5   7   4      457.71      439.38     13.86 o 
  -4   7   4        8.10        8.67      6.55 o 
  -3   7   4       35.15       35.14     12.86 o 
  -2   7   4       48.85       43.53      3.11 o 
  -1   7   4       30.74       44.07      7.64 o 
   0   7   4      213.60      179.90     25.36 o 
   1   7   4       68.08       54.28      7.18 o 
   2   7   4      507.29      548.43     19.67 o 
   3   7   4      194.83      192.93      7.21 o 
   4   7   4        0.04        0.76      3.37 o 
   5   7   4       19.31       14.28      3.12 o 
   6   7   4      189.48      127.03     40.46 o 
   7   7   4      188.87      114.28     69.57 o 
   8   7   4       53.21       35.47     11.55 o 
   9   7   4        5.74        5.21     12.58 o 
  10   7   4       27.64       12.27     13.17 o 
 -12   8   4       41.99       17.92     17.72 o 
 -11   8   4       32.17       19.26     17.49 o 
 -10   8   4      425.39      425.43     20.35 o 
  -9   8   4       85.00       87.55     14.83 o 
  -8   8   4      140.09      135.36     20.68 o 
  -7   8   4       46.15       35.21     10.07 o 
  -6   8   4      832.47      794.17     19.78 o 
  -4   8   4      170.54      168.43     10.60 o 
  -3   8   4      204.23      215.28      6.01 o 
  -2   8   4      266.15      229.94      8.75 o 
  -1   8   4      211.03      202.59      9.45 o 
   0   8   4        1.70        2.96      2.99 o 
   1   8   4      697.24      666.54     12.75 o 
   2   8   4      141.14      115.82     21.97 o 
   3   8   4      202.86      206.71      6.88 o 
   4   8   4       34.60       25.36     10.52 o 
   5   8   4      248.21      236.60     12.00 o 
   6   8   4       72.99       66.04     11.57 o 
   7   8   4       25.44       15.11      9.87 o 
   8   8   4       92.26       97.72     15.27 o 
   9   8   4       17.76       14.13     10.80 o 
  10   8   4       22.67       16.90     15.25 o 
 -11   9   4       30.77        9.43     13.69 o 
 -10   9   4     1444.54     1568.52     82.92 o 
  -9   9   4        1.98        1.92     20.58 o 
  -8   9   4      178.97      177.63     11.55 o 
  -7   9   4       53.77       51.79      8.33 o 
  -6   9   4      285.88      269.78     13.55 o 
  -5   9   4      431.98      431.01     13.87 o 
  -4   9   4      391.35      380.57     10.33 o 
  -3   9   4     1587.01     1639.04     24.61 o 
  -2   9   4       40.04       31.52      7.40 o 
  -1   9   4     1855.65     1989.42     36.93 o 
   0   9   4      870.78      943.73     36.82 o 
   1   9   4      354.23      327.07      9.76 o 
   2   9   4      593.02      612.79     12.83 o 
   3   9   4      931.99     1038.38     20.22 o 
   4   9   4      546.83      510.04     44.04 o 
   5   9   4      141.76      150.25     11.40 o 
   6   9   4       69.95       74.40     12.02 o 
   8   9   4       94.72       84.93     25.74 o 
   9   9   4       61.99       46.02     13.99 o 
  10   9   4      225.56      243.57     35.51 o 
 -11  10   4       45.80       16.96     16.89 o 
 -10  10   4      498.60      487.94     31.71 o 
  -9  10   4      239.03      275.77     25.70 o 
  -8  10   4      474.21      501.03     23.61 o 
  -7  10   4       27.77       26.79     12.12 o 
  -6  10   4      434.51      449.02     11.28 o 
  -5  10   4     2321.40     2318.78     34.47 o 
  -4  10   4       45.12       47.31      6.23 o 
  -3  10   4      549.70      544.72     16.40 o 
  -2  10   4       83.38       54.07      6.64 o 
  -1  10   4      616.43      657.69     15.76 o 
   0  10   4       58.35       58.83      6.03 o 
   1  10   4     1496.49     1493.42     35.29 o 
   2  10   4      910.42      943.88     17.70 o 
   3  10   4      116.22      116.61      4.67 o 
   4  10   4       21.43       16.34      6.59 o 
   5  10   4      218.22      235.81     15.96 o 
   6  10   4      359.51      385.45     22.01 o 
   7  10   4       39.10       29.79     12.13 o 
   8  10   4      549.18      637.45     39.35 o 
   9  10   4       63.47       76.00     16.17 o 
 -10  11   4      585.82      596.02     21.19 o 
  -8  11   4      716.77      710.04     37.22 o 
  -7  11   4     1330.06     1383.58     28.93 o 
  -6  11   4       37.32       26.77      6.42 o 
  -5  11   4      147.79      143.10      8.77 o 
  -4  11   4      155.60      146.97      9.99 o 
  -3  11   4       27.03       28.68      7.97 o 
  -2  11   4        5.17        5.21      5.26 o 
  -1  11   4       53.12       60.55      8.16 o 
   0  11   4      985.70     1030.05     26.25 o 
   1  11   4      611.92      637.27     24.22 o 
   2  11   4      219.27      234.79      8.30 o 
   3  11   4      879.24      958.68     13.97 o 
   4  11   4       51.47       55.36      9.16 o 
   5  11   4       77.70       81.78     13.86 o 
   6  11   4      349.44      414.31     39.51 o 
   7  11   4     1178.78     1334.88     37.35 o 
   8  11   4        8.18        3.04      7.90 o 
   9  11   4      146.50      134.49     21.15 o 
 -11  12   4       14.11        5.33     14.38 o 
 -10  12   4        3.49        2.08      8.77 o 
  -9  12   4       17.44       18.97     15.17 o 
  -8  12   4      284.62      268.56     13.93 o 
  -7  12   4        0.03       -0.07      7.22 o 
  -6  12   4      171.90      178.34      9.72 o 
  -5  12   4     1239.59     1252.84     19.37 o 
  -4  12   4        8.67        7.54      6.86 o 
  -3  12   4      132.25      130.64      8.13 o 
  -2  12   4     4510.08     4775.71     70.56 o 
  -1  12   4      131.67      154.91      8.50 o 
   0  12   4       92.21       89.18      7.46 o 
   1  12   4      639.12      700.50     20.54 o 
   2  12   4      444.72      483.24     19.24 o 
   3  12   4       18.99       13.35      3.83 o 
   4  12   4      616.58      696.74     28.05 o 
   5  12   4      324.01      354.31     22.66 o 
   6  12   4       55.86       30.35     16.60 o 
   7  12   4       14.99        2.85     20.33 o 
   8  12   4        6.15        0.66     18.01 o 
   9  12   4      654.30      795.70     40.24 o 
 -10  13   4      226.23      227.18     17.63 o 
  -9  13   4       61.63       30.20     34.81 o 
  -8  13   4      191.65      216.46     18.12 o 
  -7  13   4     1793.38     2026.14     57.51 o 
  -6  13   4      161.53      172.38     14.30 o 
  -5  13   4      369.22      387.69     11.00 o 
  -4  13   4      634.22      667.49     12.34 o 
  -3  13   4      128.80      129.37      6.29 o 
  -2  13   4       31.09       33.27      8.67 o 
  -1  13   4      201.74      205.07     10.57 o 
   0  13   4      581.24      603.80     20.15 o 
   1  13   4      209.57      209.21      6.98 o 
   2  13   4      714.95      387.44    201.63 o 
   3  13   4      677.68      726.30     51.19 o 
   4  13   4     3146.82     3488.85     49.73 o 
   5  13   4       12.95        0.91     12.70 o 
   6  13   4       39.45       21.98     16.21 o 
   7  13   4      538.32      600.31     62.22 o 
 -10  14   4      322.61      354.23     26.35 o 
  -9  14   4       11.60        8.30      6.64 o 
  -8  14   4      209.24      243.17     11.80 o 
  -7  14   4      211.46      237.49     12.05 o 
  -6  14   4      365.55      366.74     31.01 o 
  -5  14   4      859.98      943.54     16.48 o 
  -4  14   4      174.89      180.44     11.92 o 
  -3  14   4      248.70      217.04      8.13 o 
  -2  14   4     1815.60     1963.16     32.64 o 
  -1  14   4       47.45       55.43      5.42 o 
   0  14   4       23.41       19.93     10.27 o 
   1  14   4     1417.96     1522.73     46.46 o 
   2  14   4        3.75        2.72      2.79 o 
   3  14   4      669.75      760.23     17.13 o 
   4  14   4      309.74      339.42     13.14 o 
   5  14   4      359.11      378.16     29.09 o 
   6  14   4      293.14      369.12     24.11 o 
   7  14   4       14.48       12.83     24.41 o 
   8  14   4       79.27       69.41     29.54 o 
 -10  15   4      203.78      276.36     51.07 o 
  -9  15   4        9.54        6.82      4.86 o 
  -8  15   4       58.76       59.42     14.72 o 
  -7  15   4      412.92      463.72     14.90 o 
  -6  15   4       95.34       96.12      6.57 o 
  -5  15   4        1.21       -0.53      5.31 o 
  -4  15   4     1394.77     1447.65     26.15 o 
  -3  15   4      326.37      310.43      8.38 o 
  -2  15   4        2.01       -0.16      8.71 o 
  -1  15   4      210.09      204.34     11.66 o 
   0  15   4       37.18       28.78      5.90 o 
   1  15   4      275.28      292.75     35.13 o 
   2  15   4      204.95      223.24     11.24 o 
   3  15   4      502.86      376.81    132.10 o 
   4  15   4       10.03        2.01      5.40 o 
   5  15   4        1.61       -0.51      4.48 o 
   6  15   4      586.89      652.60     40.70 o 
   7  15   4      134.72      176.41     20.98 o 
   8  15   4        0.00       -1.04     21.27 o 
  -9  16   4       21.83       14.20     11.93 o 
  -8  16   4        9.26        5.41      5.57 o 
  -7  16   4      116.06      143.10     10.52 o 
  -6  16   4        3.42        4.04      4.72 o 
  -5  16   4      240.55      242.57      9.42 o 
  -4  16   4        3.56        3.39      4.09 o 
  -3  16   4      116.24      129.64      9.51 o 
  -2  16   4        7.50        4.19      5.69 o 
   0  16   4        0.00       10.61     14.31 o 
   1  16   4     1190.54     1120.98    214.71 o 
   2  16   4      218.84      237.62     21.46 o 
   3  16   4       99.88      118.02     15.03 o 
   4  16   4        2.60        1.39      4.11 o 
   5  16   4       68.41       62.80     17.18 o 
   6  16   4       98.81       88.28     16.13 o 
   7  16   4       42.25       37.37     29.30 o 
   8  16   4       48.09       66.70     18.39 o 
  -9  17   4       48.05       23.11     12.42 o 
  -8  17   4       90.50      119.30     10.08 o 
  -7  17   4       47.34       44.01      6.89 o 
  -6  17   4       27.23       13.13      6.01 o 
  -5  17   4       76.21       69.17      7.53 o 
  -4  17   4       36.20       31.12      7.23 o 
  -3  17   4       77.34       74.78      9.52 o 
  -2  17   4        1.00        0.02      6.47 o 
  -1  17   4        9.28        0.09      6.18 o 
   0  17   4       17.64       11.10      5.84 o 
   1  17   4      321.64      376.80     15.61 o 
   2  17   4       39.78       29.19      6.26 o 
   3  17   4       31.44       23.29     13.43 o 
   4  17   4       51.05       47.84     26.39 o 
   5  17   4       16.98       14.28     13.30 o 
   6  17   4        7.30        3.19     23.35 o 
   7  17   4       27.45        9.50     16.83 o 
  -9  18   4       51.75       21.98     16.08 o 
  -8  18   4       53.57       57.67     10.09 o 
  -7  18   4       63.55       88.50      9.11 o 
  -6  18   4      284.54      301.84     31.22 o 
  -5  18   4       77.14       95.70      9.54 o 
  -4  18   4        0.39       -2.51      6.52 o 
  -3  18   4        4.47        1.64      7.09 o 
  -2  18   4        9.54        5.09      7.14 o 
  -1  18   4       17.11        5.65      4.52 o 
   0  18   4       96.96       89.15      7.49 o 
   1  18   4      186.55      128.45     54.42 o 
   2  18   4       44.66       22.91     12.44 o 
   3  18   4        4.10        4.04     13.16 o 
   5  18   4        4.16        6.37     14.49 o 
   7  18   4        0.03        0.13      9.98 o 
  -8  19   4       23.78       21.32     10.62 o 
  -7  19   4        1.57        3.23      6.35 o 
  -6  19   4       42.42       40.83      7.81 o 
  -5  19   4      109.87       96.86     16.45 o 
  -4  19   4        2.53        2.69      5.13 o 
  -3  19   4       10.33        3.67      5.62 o 
  -2  19   4        0.00       -1.49      4.86 o 
  -1  19   4       54.21       47.69      9.48 o 
   0  19   4       18.86        3.60      8.26 o 
   1  19   4       43.10       41.74     17.16 o 
   2  19   4       23.55       -0.11      7.02 o 
   3  19   4        0.61        0.31      8.83 o 
   5  19   4        0.64       -1.00      8.12 o 
   6  19   4        1.69        0.16     16.99 o 
  -8  20   4      100.74       75.51     15.99 o 
  -7  20   4       10.03        9.16      6.66 o 
  -6  20   4       69.38       63.09      7.78 o 
  -5  20   4      209.31      247.96      9.97 o 
  -4  20   4      117.35      142.71     14.72 o 
  -3  20   4        5.20        1.46      5.92 o 
  -2  20   4      156.38      138.04     11.12 o 
  -1  20   4        1.66        0.98      4.77 o 
   0  20   4        8.18        3.09      4.75 o 
   1  20   4      183.73      222.91     33.27 o 
   2  20   4      117.17       38.60     55.20 o 
   3  20   4       15.62        8.63      9.17 o 
   4  20   4       14.81        9.12     33.30 o 
   5  20   4       11.59        5.82     12.76 o 
   6  20   4       22.27       17.27     12.56 o 
  -7  21   4      598.27      632.90     36.71 o 
  -6  21   4        3.18        4.35      8.01 o 
  -5  21   4        9.91        8.77      8.70 o 
  -4  21   4       15.72        4.81      4.90 o 
  -3  21   4        0.61        0.67      5.26 o 
  -2  21   4        0.83       -0.68      5.32 o 
  -1  21   4       27.71        7.55      6.31 o 
   0  21   4      398.48      497.55     25.14 o 
   2  21   4       56.37       12.71     10.28 o 
   3  21   4      171.00      223.06     16.62 o 
   5  21   4        3.08        0.98     12.23 o 
  -6  22   4       30.50       10.08      6.28 o 
  -5  22   4      219.37      214.40     15.49 o 
  -4  22   4       30.84       10.15      7.73 o 
  -3  22   4       43.52       34.23     10.43 o 
  -2  22   4      561.74      430.37    125.03 o 
  -1  22   4      181.92      138.82     57.08 o 
   0  22   4       37.21       17.94     20.31 o 
   2  22   4      285.58      307.53     25.24 o 
   3  22   4       67.04       44.53     18.10 o 
   4  22   4       21.83       18.42     10.03 o 
  -5  23   4      244.33      222.24     17.76 o 
  -4  23   4        3.84        0.20      4.64 o 
  -3  23   4       72.30       61.56      9.89 o 
  -2  23   4        0.05       -1.72      6.32 o 
  -1  23   4      215.73      253.52     24.39 o 
   0  23   4      219.65      232.01     29.04 o 
   1  23   4       38.63       23.08     24.79 o 
   2  23   4        1.31        1.39     12.43 o 
   3  23   4      386.65      358.93    126.07 o 
  -4  24   4       72.63       35.99      7.87 o 
  -3  24   4       11.52        8.56      4.79 o 
  -2  24   4       24.96        4.74      6.25 o 
   1  24   4      267.10      331.25     18.02 o 
   2  24   4        5.26       -0.87     19.95 o 
  -1  25   4      131.88      108.35     22.94 o 
 -12   1   5        2.62       -0.10      8.20 o 
 -11   1   5      155.00      173.25     34.04 o 
 -10   1   5      749.53      757.64     37.55 o 
  -9   1   5       10.66       13.47      7.97 o 
  -8   1   5      993.29      961.77     37.42 o 
  -7   1   5        0.06       -0.97      8.95 o 
  -6   1   5        0.24        1.15      6.78 o 
  -5   1   5        4.70        6.17      8.06 o 
  -4   1   5      361.86      366.30     12.95 o 
  -3   1   5      745.09      707.12     16.27 o 
  -2   1   5       45.19       42.51      5.55 o 
  -1   1   5      188.92      160.31     11.86 o 
   0   1   5        0.88        1.16      2.94 o 
   1   1   5      221.53      220.23      7.39 o 
   2   1   5        4.06        2.89      4.75 o 
   3   1   5        0.88        0.69      4.02 o 
   4   1   5       67.48       53.26      9.71 o 
   5   1   5      464.93      405.48     15.29 o 
   6   1   5       22.46       13.57      5.37 o 
   7   1   5       16.30        5.17      5.81 o 
   8   1   5        5.46        3.84      4.78 o 
   9   1   5       60.33       58.81     24.11 o 
 -12   2   5       10.98        9.30     10.85 o 
 -11   2   5      326.14      314.94     25.84 o 
 -10   2   5      125.47      127.20     12.44 o 
  -9   2   5        1.95        6.39     11.37 o 
  -8   2   5      116.96      126.44     16.72 o 
  -7   2   5       22.02       18.64      9.33 o 
  -6   2   5      187.81      193.54     14.18 o 
  -5   2   5      598.04      586.81     22.52 o 
  -4   2   5      443.17      441.50     28.06 o 
  -3   2   5      197.60      191.14     12.25 o 
  -2   2   5      187.55      169.69      6.49 o 
  -1   2   5      178.39      171.49      9.47 o 
   0   2   5       69.73       71.03      8.40 o 
   1   2   5       43.42       44.86      4.86 o 
   2   2   5      393.75      405.30     10.28 o 
   3   2   5      213.06      201.26      7.66 o 
   4   2   5        0.01       -0.41      4.14 o 
   5   2   5       26.53       16.21      6.76 o 
   6   2   5      222.92      194.21     15.60 o 
   7   2   5        0.01       -0.37      4.62 o 
   8   2   5       64.99       46.84     22.35 o 
 -12   3   5       12.60       12.65     10.37 o 
 -11   3   5      918.00      979.99     79.50 o 
 -10   3   5       23.12       21.28     26.01 o 
  -9   3   5       29.17       17.48     16.48 o 
  -8   3   5      900.40      880.88     23.47 o 
  -7   3   5      345.58      319.45     15.79 o 
  -6   3   5     1209.33     1164.30     27.37 o 
  -5   3   5        0.54        2.04      7.01 o 
  -4   3   5        1.14        1.37      7.22 o 
  -3   3   5      359.91      366.92     11.45 o 
  -2   3   5      198.68      183.81     16.33 o 
  -1   3   5       73.58       67.76     10.72 o 
   0   3   5      156.51      138.38      7.99 o 
   1   3   5      213.63      213.10      6.53 o 
   2   3   5       58.15       59.72      5.77 o 
   3   3   5     1345.50     1347.46     22.15 o 
   4   3   5      186.07      191.69      8.58 o 
   5   3   5      325.41      321.24     23.48 o 
   6   3   5      160.83      132.36     17.00 o 
   7   3   5      198.74      176.05     23.55 o 
   8   3   5       56.86       42.16     16.65 o 
   9   3   5       78.75       95.96     21.60 o 
 -12   4   5       25.83       16.81     23.25 o 
 -11   4   5      250.87      272.62     20.08 o 
 -10   4   5      100.15      114.70     13.32 o 
  -9   4   5      235.40      277.48     32.39 o 
  -8   4   5      904.44      884.87     41.96 o 
  -7   4   5       27.56       17.07      8.06 o 
  -6   4   5      910.73      894.54     25.04 o 
  -5   4   5     1115.80     1118.29     58.34 o 
  -4   4   5      182.11      186.87     15.31 o 
  -3   4   5        9.25        7.15      6.84 o 
  -2   4   5     3804.35     3532.92     45.89 o 
  -1   4   5      644.31      627.10     18.97 o 
   0   4   5       30.04       34.74      9.56 o 
   1   4   5     1132.38     1142.88     24.18 o 
   2   4   5        1.55        0.49      3.91 o 
   3   4   5      802.35      840.17     15.31 o 
   4   4   5       27.71       18.97      4.50 o 
   5   4   5      615.45      637.98     24.09 o 
   6   4   5      330.53      289.51     29.76 o 
   7   4   5       42.12       29.48     10.35 o 
   8   4   5       25.96       17.43      9.44 o 
   9   4   5      543.74      575.07     98.27 o 
 -11   5   5      461.05      492.05     41.60 o 
 -10   5   5      330.82      326.64     20.73 o 
  -8   5   5      187.66      212.75     15.30 o 
  -7   5   5      945.37      909.89     38.89 o 
  -6   5   5      193.96      163.15     13.38 o 
  -5   5   5       25.39       73.22     39.53 o 
  -4   5   5        0.07        0.67      4.30 o 
  -3   5   5      618.04      588.21     19.18 o 
  -2   5   5      687.81      669.38     21.42 o 
  -1   5   5       40.53       37.36      6.12 o 
   0   5   5     4937.36     4959.15     61.14 o 
   1   5   5      597.26      583.07     13.49 o 
   2   5   5      204.66      202.32      8.16 o 
   3   5   5      830.04      872.56     19.36 o 
   4   5   5      514.89      548.61     10.42 o 
   5   5   5       28.51       21.73      8.13 o 
   6   5   5       47.30       44.15      5.72 o 
   7   5   5      658.21      681.40     27.71 o 
   8   5   5      246.79      228.32     29.87 o 
   9   5   5       38.16       34.40      6.93 o 
 -11   6   5      578.01      554.16     27.55 o 
  -8   6   5     1686.18     1692.11     47.11 o 
  -7   6   5        1.05        1.46      8.60 o 
  -6   6   5        0.15        1.99      7.74 o 
  -5   6   5     3493.11     3331.89     62.52 o 
  -4   6   5       89.11      102.11      8.33 o 
  -3   6   5      129.31      123.84     11.35 o 
  -2   6   5      946.29      900.51     16.41 o 
  -1   6   5      273.09      287.40      8.07 o 
   0   6   5      941.44      936.76     17.79 o 
   1   6   5        0.33        5.20      5.23 o 
   2   6   5      593.70      595.25     10.82 o 
   3   6   5      506.61      524.83     14.39 o 
   4   6   5       12.14       13.52      3.58 o 
   5   6   5       62.76       63.64     11.06 o 
   6   6   5      584.20      526.74     93.99 o 
   7   6   5        1.37       -2.49      5.12 o 
   8   6   5      522.31      557.67     16.18 o 
   9   6   5      253.39      345.42     44.04 o 
 -11   7   5      187.83      168.93     23.02 o 
 -10   7   5     1555.77     1707.34     99.85 o 
  -9   7   5      252.59      219.09     25.09 o 
  -8   7   5      155.22      170.47     17.43 o 
  -7   7   5        3.87        4.55     20.85 o 
  -6   7   5        0.33       -0.84      9.64 o 
  -5   7   5       65.01      117.27     45.92 o 
  -4   7   5       21.71       23.09      7.15 o 
  -3   7   5     1508.43     1496.11     34.73 o 
  -2   7   5       27.24       27.97     10.38 o 
  -1   7   5      191.80      183.55      8.07 o 
   0   7   5     1681.41     1732.39     34.62 o 
   1   7   5      686.29      664.64     13.05 o 
   2   7   5      327.18      304.68     12.72 o 
   3   7   5     2247.58     2367.92     91.80 o 
   4   7   5        3.02        1.54      2.65 o 
   5   7   5        3.89        0.80      2.29 o 
   6   7   5      221.42      146.63     38.36 o 
   7   7   5      439.46      428.01     25.87 o 
   8   7   5      784.59      828.05     99.49 o 
   9   7   5        0.60       -1.07      5.55 o 
 -11   8   5        1.01        1.43     10.29 o 
 -10   8   5      180.06      191.21     18.76 o 
  -9   8   5      905.31      938.15     25.51 o 
  -8   8   5      281.68      269.56     14.06 o 
  -7   8   5       18.76       14.59      9.68 o 
  -6   8   5       30.86       20.44     16.12 o 
  -5   8   5     8437.31     8655.93    264.49 o 
  -4   8   5      158.76      172.98      8.81 o 
  -3   8   5      128.78      110.88      5.35 o 
  -2   8   5       10.81        9.84      5.49 o 
  -1   8   5      351.71      370.88      9.72 o 
   0   8   5       63.83       63.40      8.98 o 
   1   8   5     1472.88     1469.30     21.78 o 
   2   8   5     1721.86     1731.41     33.82 o 
   3   8   5      760.17      800.43     35.68 o 
   4   8   5        0.79        0.78      2.64 o 
   5   8   5      101.62       77.71     20.54 o 
   6   8   5      591.56      678.65     30.84 o 
   7   8   5        4.64        7.19      5.98 o 
   8   8   5      660.08      727.03     25.10 o 
   9   8   5       61.56       50.06      9.79 o 
 -11   9   5      174.67      190.51     20.90 o 
 -10   9   5     1170.98     1182.18     59.17 o 
  -9   9   5      210.95      202.58     14.92 o 
  -8   9   5      133.10      133.50     19.76 o 
  -7   9   5      315.10      327.60     18.15 o 
  -6   9   5       91.53       76.32     13.49 o 
  -5   9   5      169.55      150.02     11.59 o 
  -4   9   5      107.27       86.58      5.59 o 
  -3   9   5     1559.74     1554.91     44.36 o 
  -2   9   5       27.50       31.92      7.04 o 
  -1   9   5       77.12       63.87      6.55 o 
   0   9   5      837.07      836.18     24.95 o 
   1   9   5      472.85      461.13     11.88 o 
   2   9   5      272.22      275.05     11.01 o 
   3   9   5      537.84      579.67     16.71 o 
   4   9   5      213.25      217.00      7.34 o 
   5   9   5        3.77        3.13      2.19 o 
   6   9   5      135.35      148.26      8.82 o 
   7   9   5      553.24      628.48     38.95 o 
   8   9   5      338.17      358.80     38.83 o 
   9   9   5        5.94        7.69      7.80 o 
 -11  10   5      148.51      166.98     22.15 o 
 -10  10   5       73.02       63.52     18.24 o 
  -9  10   5      326.83      337.84     17.64 o 
  -8  10   5      368.16      368.22     37.81 o 
  -7  10   5        6.56        5.03     12.90 o 
  -6  10   5       50.53       43.66      8.07 o 
  -5  10   5     1275.36     1301.43     41.16 o 
  -4  10   5       40.98       33.20      4.34 o 
  -3  10   5       42.64       49.83      6.98 o 
  -2  10   5      408.63      390.84     11.83 o 
  -1  10   5      438.32      417.38     11.61 o 
   0  10   5      321.35      344.95     16.05 o 
   1  10   5       44.64       43.71      7.95 o 
   2  10   5        5.42        9.19      5.17 o 
   3  10   5       94.54       99.05      4.86 o 
   4  10   5        0.33        0.93      1.67 o 
   5  10   5        1.04        2.07      4.76 o 
   6  10   5      643.13      715.85     25.88 o 
   8  10   5       52.55       38.89     12.55 o 
 -10  11   5       53.06       51.13     22.16 o 
  -9  11   5        8.02        8.64     17.55 o 
  -8  11   5        2.45        2.43      9.90 o 
  -7  11   5      180.05      168.03      9.16 o 
  -6  11   5       24.58       17.16      7.82 o 
  -5  11   5       29.23       29.27      5.26 o 
  -4  11   5       63.16       52.54      5.25 o 
  -3  11   5      180.18      191.88      9.98 o 
  -2  11   5       17.41       10.28      4.72 o 
  -1  11   5       37.96       40.86      9.92 o 
   0  11   5      377.26      417.99     21.20 o 
   1  11   5       20.47       22.76     21.01 o 
   2  11   5        0.68        1.51      4.35 o 
   3  11   5       37.82       41.60      3.63 o 
   4  11   5        1.21        0.47      1.52 o 
   6  11   5       20.05       14.57      9.70 o 
   7  11   5        4.63        5.98     15.32 o 
   8  11   5        8.18        7.21     17.01 o 
 -10  12   5        0.79        6.28     11.33 o 
  -9  12   5        4.83        3.70     10.61 o 
  -8  12   5        0.28       -0.60     14.01 o 
  -7  12   5        1.07        1.48      4.88 o 
  -6  12   5       19.91       23.14      7.01 o 
  -5  12   5        1.39        3.90      5.06 o 
  -4  12   5        6.99        5.25      7.47 o 
  -3  12   5        0.29        0.22      6.49 o 
  -2  12   5       98.55       83.27      8.45 o 
  -1  12   5      120.62      123.75      8.16 o 
   0  12   5       60.43       74.75     11.61 o 
   1  12   5       61.94       62.98      8.64 o 
   2  12   5        1.05        2.03      2.61 o 
   3  12   5        6.21        7.35      2.79 o 
   4  12   5       12.69        6.22     20.52 o 
   5  12   5        2.86        3.13      6.41 o 
   6  12   5       12.94       13.65     15.10 o 
   7  12   5       11.58        6.44      8.48 o 
   8  12   5        0.27       -1.34      9.66 o 
 -10  13   5       26.66       23.60     17.37 o 
  -9  13   5        0.11        1.81      7.02 o 
  -8  13   5       47.82       57.88      8.64 o 
  -7  13   5       77.38       84.48      8.51 o 
  -6  13   5       12.13        7.52      5.31 o 
  -5  13   5        2.42        2.57      5.87 o 
  -4  13   5       65.16       55.43      5.29 o 
  -3  13   5      252.38      274.16     17.90 o 
  -2  13   5      105.78       74.41      9.99 o 
  -1  13   5        4.14        2.96      8.13 o 
   0  13   5       40.31       46.25     23.06 o 
   1  13   5        4.46        2.71      5.58 o 
   2  13   5       21.20       16.33      2.87 o 
   3  13   5        0.24        0.48      1.94 o 
   4  13   5       27.33        9.84      7.47 o 
   5  13   5       25.15       15.56      8.95 o 
   6  13   5        1.47        1.37      8.64 o 
   7  13   5        9.64        8.22     25.89 o 
   8  13   5       12.58        7.67     10.16 o 
  -9  14   5        4.79       11.73     11.38 o 
  -8  14   5        6.04        2.75      6.57 o 
  -7  14   5       25.59       15.93     12.74 o 
  -6  14   5      421.56      481.40     17.99 o 
  -5  14   5       26.55       39.57      5.89 o 
  -4  14   5       46.64       43.91      6.17 o 
  -3  14   5       57.15       45.24      9.97 o 
  -2  14   5        9.74        7.18      7.67 o 
  -1  14   5        0.07       -0.13      6.14 o 
   0  14   5       36.93       42.35      6.18 o 
   2  14   5      141.22      114.15     31.11 o 
   3  14   5      169.42      187.10     16.75 o 
   4  14   5        0.09        2.39     12.63 o 
   6  14   5       98.38       94.75     20.93 o 
   7  14   5        0.42        5.34     26.23 o 
  -9  15   5        2.12       -0.76      7.03 o 
  -8  15   5      198.62      205.58     15.16 o 
  -7  15   5       85.78       93.77     11.85 o 
  -6  15   5      213.11      225.73     14.16 o 
  -5  15   5       29.22       31.94     10.91 o 
  -4  15   5       34.87       27.81      7.71 o 
  -3  15   5      327.94      309.77     17.83 o 
  -2  15   5        3.73        0.22      6.60 o 
  -1  15   5       21.75        8.11      6.88 o 
   0  15   5       39.80       29.00      6.92 o 
   1  15   5      883.25      992.54     39.65 o 
   2  15   5      126.47      111.20      8.68 o 
   3  15   5       80.89       98.20     13.72 o 
   4  15   5       70.89       51.93     29.34 o 
   5  15   5        3.44        1.39     11.25 o 
   6  15   5      138.18      173.00     36.29 o 
   7  15   5       41.54       38.31     32.93 o 
  -9  16   5      366.65      453.54     24.12 o 
  -8  16   5      526.68      532.30     20.01 o 
  -7  16   5        0.89       -1.50      8.96 o 
  -6  16   5       55.98       56.67     15.54 o 
  -5  16   5      905.20     1040.39     22.66 o 
  -4  16   5      377.46      396.83     12.61 o 
  -3  16   5       58.71       22.49     15.75 o 
  -2  16   5        4.29        5.02      4.94 o 
  -1  16   5        0.12        1.00      4.71 o 
   0  16   5       37.64       81.70     55.08 o 
   1  16   5      796.01      939.83     57.61 o 
   2  16   5     1183.87     1275.88     66.60 o 
   3  16   5       63.22       61.79     14.52 o 
   4  16   5       17.96        9.15     13.63 o 
   5  16   5       19.44       11.07     10.29 o 
   6  16   5      684.75      755.75     40.44 o 
  -8  17   5        7.33       -0.90     11.91 o 
  -7  17   5      106.30      171.10     15.22 o 
  -6  17   5        0.67       -2.42      9.11 o 
  -5  17   5       45.18       27.27     10.91 o 
  -4  17   5      228.62      172.12     65.63 o 
  -3  17   5     2765.53     3085.06    143.42 o 
  -2  17   5       17.56       10.34      5.98 o 
  -1  17   5       42.96       53.46     11.78 o 
   0  17   5      150.15      170.92     25.10 o 
   1  17   5     2601.24     2860.69     70.07 o 
   2  17   5        2.73        2.49     21.20 o 
   3  17   5       11.50        6.16     16.23 o 
   4  17   5       75.49       94.91     14.18 o 
   5  17   5       28.39       12.16     10.95 o 
   6  17   5      334.22      401.74     30.60 o 
  -8  18   5      165.00      146.75     22.00 o 
  -7  18   5       14.04        8.52     10.33 o 
  -6  18   5      268.03      306.02     14.31 o 
  -5  18   5      489.34      651.20     19.29 o 
  -4  18   5        1.07        1.26     11.58 o 
  -3  18   5      166.71      171.08     12.09 o 
  -2  18   5       18.46        8.70      7.01 o 
  -1  18   5       46.26       47.69     13.12 o 
   0  18   5        4.98        1.51      4.37 o 
   1  18   5     1469.89     1645.53     40.49 o 
   2  18   5      673.70      481.45    398.40 o 
   3  18   5      258.11      302.37     15.30 o 
   4  18   5        1.78        1.03     14.30 o 
   5  18   5       68.23       45.81     41.12 o 
  -7  19   5      157.52      185.73     21.40 o 
  -6  19   5      328.45      419.82     18.74 o 
  -5  19   5        5.94        0.57      5.62 o 
  -4  19   5       63.20       65.84     12.92 o 
  -3  19   5      734.84      844.22     19.42 o 
  -2  19   5       29.31       14.47      8.92 o 
  -1  19   5        4.45        0.83      5.58 o 
   0  19   5      190.46      130.24     70.46 o 
   2  19   5        4.85       -0.05     10.55 o 
   5  19   5       19.54       17.27     13.53 o 
  -6  20   5       95.11      102.27     28.57 o 
  -5  20   5      667.12      862.65     29.00 o 
  -4  20   5       43.20       33.77     11.19 o 
  -3  20   5        1.17        1.37      5.29 o 
  -2  20   5      654.13      757.69     32.85 o 
  -1  20   5       11.48        1.00      9.62 o 
   0  20   5        1.36        1.84     11.20 o 
   1  20   5        2.04        5.17     11.83 o 
   2  20   5       86.86      106.80     15.51 o 
   3  20   5       71.69        2.50     15.13 o 
   4  20   5       10.15        9.28     16.94 o 
  -6  21   5       94.49       92.88     22.14 o 
  -5  21   5        1.88        0.91      5.78 o 
  -4  21   5        2.74       -1.41      6.14 o 
  -3  21   5       16.20        9.13      5.69 o 
  -2  21   5       82.19       67.23     16.23 o 
  -1  21   5        3.69        1.31      4.68 o 
   0  21   5      186.46      227.48     19.04 o 
   1  21   5      104.40      124.70     20.26 o 
   2  21   5       12.75        8.48     14.07 o 
  -4  22   5        1.18        2.92      6.44 o 
  -3  22   5       13.37        8.87      5.89 o 
  -2  22   5      200.69      247.36     22.65 o 
   0  22   5       55.26       56.06     17.18 o 
   1  22   5       54.19       25.45     17.29 o 
  -3  23   5       92.49       75.75     15.76 o 
  -2  23   5        0.14        2.46      6.84 o 
  -1  23   5        0.57       -0.78     17.88 o 
   0  23   5      180.80      211.64     33.52 o 
 -11   0   6     1013.04     1165.48    154.63 o 
  -9   0   6     1241.89     1321.80    114.86 o 
  -7   0   6       12.24        8.54     13.34 o 
  -6   0   6      207.42      236.28     20.52 o 
  -5   0   6     2667.76     2642.83     77.91 o 
  -4   0   6      109.87       87.56     15.32 o 
  -3   0   6        0.10       99.50     77.16 o 
  -2   0   6      465.74      435.63     22.07 o 
  -1   0   6     1665.31     1656.91     79.57 o 
   0   0   6      318.50      324.80     15.76 o 
   1   0   6     2625.48     2850.87     56.31 o 
   2   0   6     6086.55     6151.17    355.57 o 
   3   0   6       13.90        9.79      6.08 o 
   4   0   6        2.06        1.36      5.71 o 
   5   0   6        1.85        1.98      4.23 o 
   6   0   6     2417.26     2019.78    440.84 o 
   7   0   6      119.99       95.90     19.13 o 
   8   0   6        1.50       -0.41      7.31 o 
 -11   1   6      408.46      474.44     30.85 o 
 -10   1   6       11.53       12.81     13.89 o 
  -9   1   6     1040.71     1041.47     55.17 o 
  -8   1   6       24.22       21.02     17.91 o 
  -7   1   6        8.81       11.78     13.36 o 
  -6   1   6      814.06      796.96     21.87 o 
  -5   1   6       69.50      123.49     17.32 o 
  -4   1   6        7.29        6.37      8.22 o 
  -3   1   6     4750.34     4434.94     51.63 o 
  -2   1   6      191.21      172.38     18.57 o 
  -1   1   6        4.65        4.21      5.44 o 
   0   1   6      903.95      966.69     24.11 o 
   1   1   6     3415.39     3586.17     62.07 o 
   2   1   6      373.87      436.54     39.35 o 
   3   1   6       17.01       13.19      6.58 o 
   4   1   6       58.87       55.47      5.83 o 
   5   1   6       67.94       67.07      5.90 o 
   6   1   6       47.93       37.46     12.97 o 
   7   1   6      206.63      164.70     26.55 o 
   8   1   6      362.57      370.31    121.21 o 
 -11   2   6     1213.08     1327.57     99.88 o 
 -10   2   6        3.20        6.97     25.21 o 
  -9   2   6      663.32      724.19     59.75 o 
  -8   2   6      423.58      434.24     20.63 o 
  -7   2   6        7.45       10.05      9.43 o 
  -6   2   6       27.35       19.00     11.40 o 
  -5   2   6      265.51      268.63     14.81 o 
  -4   2   6       13.11        9.70      6.42 o 
  -3   2   6      141.84      128.26     13.49 o 
  -2   2   6       18.13       14.13      5.81 o 
  -1   2   6      351.23      324.85     11.21 o 
   0   2   6      384.92      368.79     10.96 o 
   1   2   6      140.53      214.50     29.29 o 
   2   2   6     1745.60     1822.06     44.77 o 
   3   2   6       60.11       65.93      5.59 o 
   4   2   6        0.00        0.75      3.54 o 
   5   2   6      128.99      123.28      6.04 o 
   6   2   6      994.85      859.76     71.84 o 
   7   2   6       10.20        7.25      4.99 o 
   8   2   6       42.36       29.22      8.63 o 
 -11   3   6      197.45      225.88     20.53 o 
 -10   3   6       77.28       80.46     13.89 o 
  -9   3   6       39.68       41.19     11.50 o 
  -8   3   6       37.54       52.00     11.39 o 
  -7   3   6       41.38       33.99      8.75 o 
  -6   3   6     1391.51     1248.07     31.96 o 
  -5   3   6      147.82      139.60     11.13 o 
  -4   3   6        0.33       -0.53      3.12 o 
  -3   3   6     1518.57     1426.02     32.03 o 
  -2   3   6      613.18      610.71     24.75 o 
  -1   3   6       56.33       53.41      8.50 o 
   0   3   6      158.86      153.10     10.68 o 
   1   3   6        5.57        4.87      8.89 o 
   2   3   6       57.51       62.39     14.31 o 
   3   3   6       45.19       44.20      5.01 o 
   4   3   6        9.17        4.21      3.82 o 
   5   3   6       16.74       19.37      5.42 o 
   6   3   6        2.05        0.47      3.02 o 
   7   3   6        2.49        2.48      3.86 o 
   8   3   6       14.48        4.97      6.51 o 
 -11   4   6      388.24      397.53     23.46 o 
 -10   4   6       17.01       15.93     11.55 o 
  -9   4   6       13.60        3.03     20.47 o 
  -7   4   6        4.69        3.51     12.24 o 
  -6   4   6      190.89      185.35     15.31 o 
  -5   4   6       73.25       70.26     18.54 o 
  -4   4   6      162.69      162.19     10.75 o 
  -3   4   6        7.97        3.52      4.42 o 
  -1   4   6      710.61      695.04     22.13 o 
   0   4   6        0.30        3.41     10.29 o 
   1   4   6      288.41      301.67     16.72 o 
   2   4   6       96.58      101.73      6.30 o 
   3   4   6      745.72      707.12     54.27 o 
   4   4   6       16.40        8.27      3.01 o 
   5   4   6      178.84      165.18     12.34 o 
   6   4   6       47.20       43.89     10.41 o 
   7   4   6        3.83        1.41      4.50 o 
   8   4   6        9.24        5.45      7.14 o 
 -11   5   6      253.37      252.01     17.46 o 
 -10   5   6      157.04      170.55     25.06 o 
  -9   5   6      147.78      156.66     23.47 o 
  -7   5   6       17.45       18.02     10.77 o 
  -6   5   6      146.91      139.13     19.89 o 
  -5   5   6       17.08       10.94      6.15 o 
  -4   5   6      121.81      118.93     13.88 o 
  -3   5   6       84.72       77.87      9.16 o 
  -2   5   6        4.08       -0.29      5.04 o 
  -1   5   6       28.57       27.24      9.05 o 
   0   5   6      152.61      157.11      9.18 o 
   1   5   6       54.36       46.97      6.23 o 
   2   5   6       31.70       23.11     10.36 o 
   3   5   6      242.08      190.30     29.40 o 
   4   5   6       14.32        6.34      3.41 o 
   5   5   6      249.68      208.45     21.44 o 
   6   5   6        1.46        1.12      3.32 o 
   7   5   6        6.14       -3.30     14.93 o 
 -11   6   6       26.64       15.17     18.93 o 
 -10   6   6        1.22        1.00     15.52 o 
  -9   6   6       64.08       35.97     18.83 o 
  -8   6   6       19.26       15.58     13.17 o 
  -7   6   6        3.74       10.22     14.46 o 
  -6   6   6        3.19        7.60     12.09 o 
  -5   6   6       30.62       19.98      7.77 o 
  -4   6   6        2.06       -0.39      8.90 o 
  -3   6   6       13.84        2.49      6.53 o 
  -2   6   6        2.71       -0.12      7.30 o 
  -1   6   6       10.35       10.53      7.48 o 
   0   6   6       37.05       33.54      7.16 o 
   1   6   6       22.98       25.43      6.31 o 
   2   6   6        1.05        1.32      7.63 o 
   3   6   6       30.77       30.67      5.85 o 
   4   6   6       51.81       45.50      4.48 o 
   5   6   6       11.85        4.96      4.53 o 
   6   6   6        0.04       -1.39      7.64 o 
   7   6   6        2.19        0.39      7.68 o 
   8   6   6        5.97        0.17      8.81 o 
 -10   7   6        9.50        6.97     11.77 o 
  -9   7   6      217.74      221.15     29.02 o 
  -8   7   6       79.27       58.13     13.45 o 
  -7   7   6       42.16       38.41     27.46 o 
  -6   7   6        2.47        2.84     10.23 o 
  -5   7   6       31.56       43.72     11.69 o 
  -4   7   6      399.83      381.42     19.58 o 
  -3   7   6      169.79      160.63     10.55 o 
  -2   7   6        4.70        8.10     11.97 o 
  -1   7   6       28.40       21.34     10.04 o 
   0   7   6       25.39       25.02      6.83 o 
   1   7   6        0.25        1.46      4.45 o 
   2   7   6       60.42       62.03      7.07 o 
   3   7   6       84.26       84.95      7.94 o 
   4   7   6       12.38        5.04      5.17 o 
   5   7   6       61.33       49.45     10.23 o 
   6   7   6        2.17        0.47     12.64 o 
   7   7   6       12.89        6.98      9.46 o 
 -10   8   6        2.52       -0.86     10.48 o 
  -9   8   6      330.83      371.52     43.83 o 
  -8   8   6       57.90       45.89     15.51 o 
  -7   8   6       39.62       32.95     27.55 o 
  -6   8   6        0.97        2.45      6.96 o 
  -5   8   6     1701.52     1736.92     40.84 o 
  -4   8   6      451.12      405.99     21.35 o 
  -3   8   6       53.48       40.33     10.24 o 
  -2   8   6       11.46        7.82      6.06 o 
  -1   8   6       36.05       40.35      8.07 o 
   0   8   6       80.40       90.96      9.75 o 
   1   8   6        8.38        2.11      4.35 o 
   2   8   6      355.98      366.95     19.98 o 
   3   8   6       80.77       86.23      9.66 o 
   4   8   6       34.12       24.91      5.50 o 
   5   8   6        0.24        1.98     13.55 o 
   6   8   6      257.53      285.81     26.58 o 
   7   8   6       26.56       40.94     12.57 o 
   8   8   6       57.32       18.95     21.66 o 
 -10   9   6      616.69      699.93    105.92 o 
  -9   9   6      339.54      330.84     34.00 o 
  -8   9   6      160.65      173.38     20.07 o 
  -7   9   6      259.73      273.13     38.61 o 
  -6   9   6        8.19        5.00      7.74 o 
  -5   9   6      112.28      103.63     12.78 o 
  -4   9   6       38.55       46.31      7.36 o 
  -3   9   6      574.48      569.03     15.08 o 
  -2   9   6        0.05        0.03      8.54 o 
  -1   9   6        6.16        5.45      7.71 o 
   0   9   6     1291.34     1300.23     30.66 o 
   1   9   6      162.00      166.19     27.79 o 
   2   9   6       29.74       24.76      6.33 o 
   3   9   6       46.58       45.66      6.06 o 
   4   9   6       93.66       76.93      6.08 o 
   5   9   6        0.73       -0.14     12.06 o 
   6   9   6        2.83       -0.59      9.00 o 
   7   9   6       60.23       22.11     23.69 o 
  -9  10   6      923.42     1018.07     87.64 o 
  -8  10   6      194.58      202.71     16.86 o 
  -7  10   6       11.92        9.97      5.34 o 
  -6  10   6       10.31        5.61      6.86 o 
  -5  10   6     1449.53     1567.86     33.15 o 
  -4  10   6      168.02      180.75     12.07 o 
  -3  10   6        3.65        7.61      7.24 o 
  -2  10   6       41.29       30.05     12.18 o 
  -1  10   6        3.58        4.73      7.54 o 
   0  10   6      538.19      544.64     17.19 o 
   1  10   6        2.44        5.38      7.15 o 
   2  10   6      106.95      129.10      7.98 o 
   3  10   6      700.17      799.19     45.54 o 
   4  10   6        0.65       -0.25      9.05 o 
   5  10   6       24.31       16.96     14.13 o 
   6  10   6      362.40      399.04     22.73 o 
   7  10   6        0.04        0.88     12.18 o 
  -9  11   6      700.69      683.91     27.01 o 
  -8  11   6      183.97      160.72     30.28 o 
  -7  11   6      131.34      152.44     10.76 o 
  -6  11   6      659.96      665.40     28.21 o 
  -5  11   6      366.20      362.45     23.26 o 
  -4  11   6      255.72      281.58     14.31 o 
  -3  11   6      695.54      764.71     42.42 o 
  -2  11   6      119.98      131.42     10.12 o 
  -1  11   6        3.11        2.73     19.86 o 
   0  11   6      786.30      837.49     34.45 o 
   1  11   6       54.58       74.20     10.87 o 
   2  11   6        0.22        1.04      4.31 o 
   3  11   6      393.45      470.28     39.42 o 
   5  11   6       70.45       71.59     23.85 o 
  -9  12   6       93.52       -3.49      8.81 o 
  -8  12   6      880.14      945.99     43.53 o 
  -7  12   6        4.72        6.63     10.07 o 
  -6  12   6       85.88       73.17     11.30 o 
  -5  12   6      387.62      382.51     18.95 o 
  -4  12   6      177.22      179.80     12.54 o 
  -3  12   6        7.59       13.40     16.89 o 
  -2  12   6      661.58      678.84     20.63 o 
  -1  12   6      988.22     1058.82     32.53 o 
   0  12   6      201.54      225.07     20.32 o 
   1  12   6       12.04       12.07      6.42 o 
   2  12   6      174.21      175.77     62.47 o 
   3  12   6      635.41      734.21     42.21 o 
   5  12   6      377.57      404.08     24.12 o 
   6  12   6       59.25       43.71     42.39 o 
  -9  13   6       44.07       46.03     18.09 o 
  -8  13   6       12.17        9.95      9.28 o 
  -7  13   6       43.82       22.92     20.67 o 
  -6  13   6     1439.03     1537.33     44.20 o 
  -5  13   6        3.08        4.80     11.50 o 
  -4  13   6        0.49       -0.62      5.99 o 
  -3  13   6      680.49      708.52     47.39 o 
  -2  13   6      410.10      459.89     25.54 o 
  -1  13   6       35.67       18.44     20.47 o 
   0  13   6      525.29      589.84     23.97 o 
   1  13   6      136.59      144.42      8.44 o 
   2  13   6      106.71       98.44     21.22 o 
   3  13   6      199.54      201.69     16.98 o 
   4  13   6       57.64       70.80     18.78 o 
   5  13   6      318.75      386.83     25.31 o 
   6  13   6        0.04       -4.35     21.12 o 
  -8  14   6      149.16      153.28     14.67 o 
  -7  14   6        3.34        2.08      8.39 o 
  -6  14   6      328.28      346.15     25.71 o 
  -5  14   6       56.32       49.04     15.90 o 
  -4  14   6        2.70       44.73     38.82 o 
  -3  14   6       24.63       15.21      8.16 o 
  -2  14   6      106.64      145.83     14.39 o 
  -1  14   6       75.72       82.43      8.43 o 
   0  14   6      121.04      143.37     13.24 o 
   1  14   6        7.09        6.56      6.19 o 
   2  14   6      582.96      366.05    293.68 o 
   3  14   6      266.50      297.90     16.06 o 
   4  14   6       59.58       64.34     21.58 o 
   5  14   6       30.29       14.72     15.02 o 
   6  14   6      507.82      606.66     24.64 o 
  -8  15   6        6.10       10.58     18.09 o 
  -7  15   6       32.53       28.05     15.21 o 
  -6  15   6      618.89      683.58     19.59 o 
  -5  15   6       14.03        9.94     20.79 o 
  -4  15   6        5.85        1.80      7.26 o 
  -3  15   6     1836.07     2022.16     59.28 o 
  -2  15   6        6.55        1.83      6.63 o 
  -1  15   6       12.40        6.34      6.98 o 
   0  15   6       66.98       83.43     11.51 o 
   1  15   6      244.27      224.80     10.57 o 
   3  15   6       59.67       82.80     16.86 o 
   4  15   6        1.44       -1.68     16.95 o 
   5  15   6       12.59        8.11     30.11 o 
  -8  16   6       60.55       79.53     24.18 o 
  -7  16   6        0.26       -2.79      8.69 o 
  -6  16   6        9.10        6.34     10.81 o 
  -5  16   6      200.18      217.68     12.65 o 
  -4  16   6       15.90        9.22     11.10 o 
  -3  16   6        5.03        4.87      9.44 o 
  -2  16   6       12.46        7.92      8.26 o 
  -1  16   6       25.06       19.98     10.36 o 
   0  16   6       10.86        7.33      8.16 o 
   1  16   6      333.45      407.93     48.40 o 
   2  16   6      577.00      591.66     61.32 o 
   3  16   6       23.12       13.63     27.78 o 
   5  16   6        6.18       -0.37     19.38 o 
  -7  17   6        9.44        6.55      9.36 o 
  -6  17   6        4.01        1.87      7.87 o 
  -5  17   6       26.17       10.24      9.19 o 
  -4  17   6        9.43        4.03      7.32 o 
  -3  17   6       35.05       34.90     15.87 o 
  -2  17   6        7.20        1.93      6.10 o 
  -1  17   6       11.78        6.49      4.75 o 
   0  17   6       41.86       31.92      7.69 o 
   1  17   6      158.67      188.24     37.71 o 
   2  17   6       97.44      110.06     15.91 o 
   4  17   6       20.88       14.44     15.29 o 
  -6  18   6       11.52        5.96      9.08 o 
  -5  18   6       36.74       24.35     10.90 o 
  -4  18   6       12.67        5.05      9.94 o 
  -3  18   6        0.85       -0.54      6.22 o 
  -2  18   6        0.34        2.75      6.74 o 
  -1  18   6        5.68        3.34      5.87 o 
   0  18   6       61.95       82.69     13.12 o 
   1  18   6       19.46        6.22     23.39 o 
   3  18   6       53.87       16.81     29.92 o 
   4  18   6        3.65        1.15     12.87 o 
  -5  19   6       28.41       10.69     10.43 o 
  -4  19   6       79.14       94.19     13.34 o 
  -3  19   6        6.57        9.48      7.30 o 
  -2  19   6       13.65       11.32      8.22 o 
  -1  19   6       13.34        4.13      7.97 o 
   1  19   6       15.25        5.71     14.00 o 
  -4  20   6        0.08        5.37     11.41 o 
  -3  20   6       16.02       12.56      6.75 o 
  -2  20   6       39.61       18.54      8.14 o 
  -1  20   6        0.03        0.38     11.15 o 
   1  20   6       62.34       31.35     27.16 o 
   2  20   6       28.35        9.72     16.99 o 
  -3  21   6       25.12       12.26      6.99 o 
  -2  21   6       81.25       55.88     27.38 o 
  -1  21   6        9.46        2.59     11.82 o 
 -10   1   7       20.83       21.90     16.12 o 
  -9   1   7       35.34       25.45     13.74 o 
  -8   1   7       99.07       72.82     19.07 o 
  -7   1   7       20.09       31.62     17.07 o 
  -6   1   7       17.30       -0.75      3.69 o 
  -5   1   7       29.32       23.82      9.93 o 
  -4   1   7        0.09        0.85      4.07 o 
  -3   1   7       54.87       59.06     13.15 o 
  -2   1   7       42.60       22.90     10.41 o 
  -1   1   7      245.50      113.37     58.15 o 
   0   1   7      104.00       95.28     20.87 o 
   3   1   7       96.51       56.36     30.96 o 
   4   1   7       59.15       44.00     10.56 o 
   5   1   7        1.01        1.24      4.09 o 
   6   1   7       80.96       55.41      9.99 o 
   7   1   7       13.15        6.08      5.96 o 
 -10   2   7       30.73       27.91     18.47 o 
  -9   2   7       65.65       67.36     11.60 o 
  -8   2   7       46.18       57.57     18.14 o 
  -7   2   7        3.79        4.11     10.64 o 
  -6   2   7       12.12       12.48      7.05 o 
  -5   2   7       28.29       24.41      9.09 o 
  -4   2   7      116.30      106.23     10.67 o 
  -3   2   7      379.78      282.91     52.32 o 
  -2   2   7       66.94       31.60     11.60 o 
  -1   2   7        2.22        2.07      8.66 o 
   0   2   7        2.03       -0.18      4.88 o 
   1   2   7        0.52       -1.00      9.97 o 
   2   2   7      344.92      364.35     11.82 o 
   3   2   7        2.19        3.43      4.02 o 
   4   2   7       12.47        9.67      7.24 o 
   5   2   7        1.42        1.99      4.43 o 
   6   2   7      110.79       60.45      6.81 o 
 -10   3   7      345.95      408.08     48.25 o 
  -9   3   7      315.34      275.19     27.04 o 
  -8   3   7       10.29        6.39     13.72 o 
  -7   3   7       68.97       64.15     17.99 o 
  -6   3   7      954.38      848.47     18.50 o 
  -5   3   7       42.39       34.61      7.98 o 
  -4   3   7       12.23        9.57      5.57 o 
  -3   3   7     1279.08     1299.06     50.84 o 
  -2   3   7      167.48      167.71     16.51 o 
  -1   3   7      254.11      334.08     62.55 o 
   0   3   7        2.56       -1.86      5.16 o 
   1   3   7       14.14       11.93      6.37 o 
   2   3   7      222.83      236.24     15.45 o 
   3   3   7       51.42       29.88      6.42 o 
   4   3   7       44.87       43.35      9.70 o 
   5   3   7      314.51      259.70     17.60 o 
   6   3   7        6.11        1.40      5.87 o 
   7   3   7       33.46       16.92     10.59 o 
 -10   4   7       32.28       20.21     28.93 o 
  -9   4   7        0.43       -0.22     16.67 o 
  -8   4   7      126.84      100.81     17.09 o 
  -7   4   7      203.90      206.65     20.65 o 
  -6   4   7       14.20       10.41     11.56 o 
  -5   4   7       33.58       15.65     12.16 o 
  -4   4   7      629.06      483.73     92.97 o 
  -3   4   7        4.04        0.85      2.15 o 
  -2   4   7      195.28      197.09     12.47 o 
  -1   4   7     2488.26     2640.94     68.18 o 
   0   4   7      365.97      391.85     17.75 o 
   1   4   7       23.18       19.99     10.66 o 
   2   4   7      287.45      303.86     12.66 o 
   3   4   7      626.49      494.23    196.48 o 
   4   4   7       16.92        7.17      5.19 o 
   5   4   7       91.07       61.78      7.51 o 
   6   4   7       36.35       15.69     10.81 o 
  -9   5   7      400.94      420.39     35.40 o 
  -8   5   7       24.92       22.84     27.31 o 
  -7   5   7      194.01      130.06     49.61 o 
  -6   5   7     1558.05     1521.14     52.90 o 
  -5   5   7      195.32      172.56     17.03 o 
  -4   5   7       59.10       49.19     25.83 o 
  -3   5   7       35.52       35.92      9.56 o 
  -2   5   7       22.69       17.74      5.89 o 
  -1   5   7       13.07        7.12     16.27 o 
   0   5   7      574.72      628.77     19.37 o 
   1   5   7      179.79      176.82     19.91 o 
   2   5   7      168.83      206.28     29.40 o 
   3   5   7       54.59       46.71      8.89 o 
   4   5   7      139.91       84.40      9.62 o 
   5   5   7      266.06      175.11     31.54 o 
   6   5   7        0.61        0.53      7.67 o 
  -9   6   7      673.47      727.49     37.88 o 
  -8   6   7      103.51      100.37     19.05 o 
  -7   6   7      208.34      179.67     14.50 o 
  -6   6   7       11.86        8.17     10.82 o 
  -5   6   7      229.45      237.01     18.71 o 
  -4   6   7      831.00      838.63     34.04 o 
  -3   6   7      185.70      195.52     14.19 o 
  -2   6   7       83.78       85.37     12.43 o 
  -1   6   7      237.12      230.04     28.32 o 
   0   6   7      821.89      826.45     54.84 o 
   1   6   7       58.03       62.03      7.88 o 
   2   6   7      192.43      228.79     10.92 o 
   3   6   7      694.43      816.55     18.64 o 
   4   6   7       46.51       23.66      7.04 o 
   5   6   7       26.33       14.51     14.66 o 
   6   6   7       24.77       11.79     11.25 o 
  -9   7   7     2508.43     2531.04     77.08 o 
  -8   7   7        5.23        7.56     15.23 o 
  -7   7   7       34.88       32.49     29.51 o 
  -6   7   7       82.34       78.89     10.57 o 
  -5   7   7      443.51      379.12     21.32 o 
  -4   7   7       29.73       17.34     12.09 o 
  -3   7   7      654.59      631.49     28.14 o 
  -2   7   7        0.05        2.54      9.52 o 
  -1   7   7       16.73       14.73      8.69 o 
   0   7   7      376.01      365.47     23.09 o 
   1   7   7       32.10       29.82      8.40 o 
   2   7   7      133.37      146.63     19.49 o 
   3   7   7        2.47       -0.89      4.57 o 
   4   7   7      470.26      446.95     31.55 o 
   5   7   7       49.86       60.22     14.30 o 
   6   7   7       21.37        7.74     11.90 o 
  -9   8   7      166.52      100.63     33.17 o 
  -8   8   7       21.42       12.14     10.06 o 
  -7   8   7      232.11      238.22     17.80 o 
  -6   8   7        0.01        1.65     18.82 o 
  -5   8   7     1480.72     1447.60     61.83 o 
  -4   8   7     3566.23     3601.98    145.71 o 
  -3   8   7      103.11       86.58     13.22 o 
  -2   8   7        0.80       -0.67      7.13 o 
  -1   8   7       80.84      107.17     15.55 o 
   0   8   7      748.87      714.29     31.40 o 
   1   8   7       69.63       51.00     10.45 o 
   2   8   7      415.67      450.06     13.51 o 
   3   8   7      114.67       98.19     14.33 o 
   4   8   7       28.95       14.00     19.58 o 
   5   8   7       14.63        6.18     14.00 o 
  -9   9   7      837.27      402.47    502.80 o 
  -8   9   7        5.38        1.84     11.06 o 
  -7   9   7      286.56      325.12     38.54 o 
  -5   9   7      334.69      340.77     27.02 o 
  -4   9   7      265.96      278.63     18.16 o 
  -3   9   7      360.90      402.37     15.52 o 
  -2   9   7       64.91       58.52      9.56 o 
  -1   9   7        5.26        5.41      7.23 o 
   0   9   7      334.92      306.42     34.23 o 
   1   9   7       34.27       29.57      9.77 o 
   2   9   7      483.19      512.76     19.16 o 
   3   9   7       74.09       61.81     10.93 o 
   4   9   7       55.46       14.77     20.79 o 
   5   9   7      114.53      151.88     16.25 o 
   6   9   7        7.73        0.46      8.11 o 
  -7  10   7      110.33      136.34     13.97 o 
  -6  10   7        9.33        7.35     15.02 o 
  -5  10   7       85.13       52.83     14.53 o 
  -4  10   7      509.33      527.79     22.47 o 
  -3  10   7        4.46        5.10     10.94 o 
  -2  10   7        0.14       -1.13      6.70 o 
  -1  10   7       11.51        5.80      8.83 o 
   0  10   7      119.84       87.41     11.18 o 
   1  10   7       23.79       16.62      5.26 o 
   2  10   7      350.36      414.21     12.82 o 
   3  10   7      103.47       63.41     12.97 o 
   4  10   7       16.02        5.93     16.02 o 
   5  10   7        0.43       -1.48      8.31 o 
  -8  11   7        0.14        0.97      8.89 o 
  -7  11   7        0.28        2.60     11.22 o 
  -6  11   7      186.03      178.99     21.33 o 
  -5  11   7       15.23       14.25     12.78 o 
  -4  11   7       17.75       10.64     10.27 o 
  -3  11   7       27.48       29.31      8.58 o 
  -2  11   7        3.53        0.58      4.44 o 
  -1  11   7        4.32        3.83     10.44 o 
   0  11   7       53.91       53.01     12.18 o 
   1  11   7       40.69       56.52      9.64 o 
   2  11   7        0.82       -1.44      5.89 o 
   3  11   7        1.48       -1.27      8.86 o 
   4  11   7        7.91        2.69     15.76 o 
   5  11   7        0.04        2.14     12.87 o 
  -8  12   7        7.23        5.18      8.43 o 
  -7  12   7        0.39       -4.95     22.09 o 
  -6  12   7        9.36        3.58     11.32 o 
  -5  12   7       28.10       20.36      8.57 o 
  -4  12   7        1.43       -0.79      5.70 o 
  -3  12   7        0.39        3.68      7.05 o 
  -2  12   7        1.58        1.45      6.37 o 
  -1  12   7      117.62      126.42     10.69 o 
   0  12   7       50.02       46.66     12.17 o 
   1  12   7       46.52       54.44      9.77 o 
   2  12   7       58.33       45.17     11.43 o 
   3  12   7        0.19        0.73      8.91 o 
   4  12   7        0.55       -0.24      8.58 o 
   5  12   7       19.09       12.97     18.63 o 
  -7  13   7        1.27       -0.28     10.87 o 
  -6  13   7      142.19      146.43     18.09 o 
  -5  13   7        3.56        3.88     14.52 o 
  -4  13   7        0.59       -0.96      6.48 o 
  -3  13   7       55.78       62.21     12.79 o 
  -2  13   7        0.53        1.02      7.69 o 
  -1  13   7       14.10       13.41     10.93 o 
   0  13   7        0.27       -0.50      7.68 o 
   1  13   7       79.71       85.06     21.16 o 
   2  13   7        5.19        3.89      8.18 o 
   3  13   7        0.05        0.32      9.03 o 
   4  13   7        0.12        0.53      9.45 o 
  -7  14   7        0.24        0.75      8.40 o 
  -6  14   7        2.75       -2.16     15.17 o 
  -5  14   7       25.19       15.87     25.71 o 
  -4  14   7        6.67        8.08     13.70 o 
  -3  14   7       48.45       55.99     19.77 o 
  -2  14   7        8.29       33.85     23.70 o 
  -1  14   7      125.76      141.17      8.85 o 
   0  14   7      105.18      131.27     25.21 o 
   1  14   7       20.85       11.63     29.78 o 
   2  14   7       30.83       14.61     10.01 o 
   4  14   7        0.28       -0.12      8.94 o 
  -6  15   7      199.95      216.33     29.78 o 
  -5  15   7        0.54        2.42     11.20 o 
  -4  15   7        0.19       -5.92      9.43 o 
  -3  15   7      425.03      465.55     26.80 o 
  -2  15   7       29.02       17.48      7.82 o 
  -1  15   7       27.18       24.32      9.57 o 
   0  15   7       18.66       18.72     10.09 o 
   1  15   7      243.85      172.90     27.05 o 
   2  15   7      270.32      330.53     46.17 o 
   3  15   7       24.96       13.14     25.97 o 
  -5  16   7      145.45      155.27     41.98 o 
  -4  16   7       74.87       97.41     14.23 o 
  -3  16   7      337.49      373.17     23.93 o 
  -2  16   7      114.61      142.85      9.58 o 
  -1  16   7       17.61       13.26      8.93 o 
   0  16   7       46.10       20.49     31.31 o 
   1  16   7       32.87       11.22     20.97 o 
   2  16   7     1025.52     1031.06    139.37 o 
  -5  17   7      109.88      171.98     24.80 o 
  -4  17   7       24.72       17.67     10.61 o 
  -3  17   7      491.33      492.59     26.00 o 
  -2  17   7      577.77      722.28     28.06 o 
  -1  17   7        3.75        1.59      7.38 o 
  -3  18   7       43.97       30.27      8.19 o 
  -2  18   7       29.81       20.20      8.60 o 
  -1  18   7       62.37       64.59     53.70 o 
   0  18   7      207.08      271.52     16.98 o 
  -8   0   8      211.73       61.28      9.94 o 
  -7   0   8      779.98      580.94     26.99 o 
  -6   0   8      147.54       94.35     40.41 o 
  -5   0   8       92.50       53.78     45.48 o 
  -2   0   8       22.00      130.41     19.79 o 
  -1   0   8      150.76      177.80     27.57 o 
   1   0   8       52.75       76.18     17.31 o 
   2   0   8     1123.19     1345.90     40.12 o 
   3   0   8      574.05      528.80     33.18 o 
   4   0   8       13.00       12.18     12.37 o 
   5   0   8        2.21       -2.49      7.09 o 
  -8   1   8       68.76       15.46     12.23 o 
  -7   1   8       42.53       55.10     31.29 o 
  -6   1   8      430.56      255.53     19.71 o 
  -5   1   8        2.47        2.45      7.28 o 
  -4   1   8        8.42        9.23      7.05 o 
  -3   1   8      424.64      203.45    128.81 o 
  -2   1   8     1331.08     1435.91    103.15 o 
  -1   1   8       48.01       78.56     16.32 o 
   0   1   8       20.71       17.31     15.79 o 
   2   1   8     2209.33     2669.81     57.76 o 
   3   1   8        1.17        3.40      8.57 o 
   4   1   8        3.75       -0.59      7.03 o 
   5   1   8      141.44       95.08     11.77 o 
  -8   2   8       32.47       15.59      8.16 o 
  -7   2   8      112.78       64.05     36.67 o 
  -6   2   8       29.81       20.21     19.45 o 
  -5   2   8      115.97       89.65     44.27 o 
  -3   2   8      381.16      254.59     97.28 o 
  -2   2   8        7.72       38.93     37.30 o 
  -1   2   8       36.04       64.32     14.15 o 
   0   2   8      165.38      180.13      9.56 o 
   1   2   8        5.73        4.64     16.76 o 
   2   2   8      334.03      404.92     23.84 o 
   3   2   8      124.24      106.47     22.73 o 
   4   2   8        6.75        7.67      7.52 o 
   5   2   8        5.66        0.07      4.78 o 
  -8   3   8       24.13       14.23      9.45 o 
  -7   3   8        5.24        5.71     16.72 o 
  -6   3   8      360.38      262.20     65.84 o 
  -5   3   8      126.91       59.21     33.48 o 
  -4   3   8       17.22        9.35     10.03 o 
  -3   3   8       96.10       71.64     54.12 o 
  -2   3   8      197.62      133.32     87.81 o 
  -1   3   8       68.92       58.58     41.23 o 
   0   3   8        1.25        2.81      8.35 o 
   1   3   8       44.55       35.65     10.91 o 
   2   3   8       86.39       95.46     14.73 o 
   3   3   8        0.19        1.52      5.79 o 
   4   3   8       70.29       66.42      9.36 o 
   5   3   8      116.74      101.27     20.97 o 
  -8   4   8       18.03        6.25     12.90 o 
  -7   4   8      153.19      129.36     21.74 o 
  -6   4   8       43.87       25.29     17.82 o 
  -5   4   8        8.74        0.92     10.18 o 
  -4   4   8      218.13      188.19     46.24 o 
  -3   4   8       66.59       38.78     36.23 o 
  -2   4   8        0.02       -0.70      7.83 o 
  -1   4   8      343.57      243.49    106.16 o 
   0   4   8       11.25       13.23      9.83 o 
   1   4   8       22.30       15.27      7.56 o 
   2   4   8       18.46       11.21      8.91 o 
   3   4   8       18.23       17.63      8.22 o 
   4   4   8      156.72      119.98     40.48 o 
  -8   5   8       32.47       20.45     15.20 o 
  -7   5   8        7.52        4.33     18.38 o 
  -6   5   8       15.51        5.28     13.63 o 
  -5   5   8       44.62       29.54     17.17 o 
  -4   5   8       11.01       11.80      8.19 o 
  -3   5   8       71.21       74.81     11.38 o 
  -2   5   8       87.02       34.40     12.70 o 
  -1   5   8       42.06       11.07     11.68 o 
   0   5   8        1.00        2.55      5.78 o 
   1   5   8       36.23       26.36      9.29 o 
   2   5   8      106.92      141.46     16.00 o 
   3   5   8       15.59       11.53      7.38 o 
   4   5   8        7.94        3.69      4.32 o 
  -8   6   8        1.68        3.13     11.37 o 
  -7   6   8        9.29        9.22      9.39 o 
  -6   6   8        6.25        5.32      9.65 o 
  -5   6   8        3.41        2.72      9.86 o 
  -4   6   8       12.15        8.57      8.46 o 
  -3   6   8        0.67        0.17      5.20 o 
  -2   6   8        1.56       -0.61      6.11 o 
  -1   6   8        0.32        0.21      4.67 o 
   0   6   8       30.95       33.16     11.30 o 
   1   6   8        2.58        2.54      7.69 o 
   2   6   8       11.58       15.19      9.70 o 
   3   6   8        4.70        2.82      6.66 o 
   4   6   8        6.61        8.44     16.11 o 
  -7   7   8        1.17       16.25     17.47 o 
  -6   7   8        9.68        5.68     10.39 o 
  -5   7   8        0.65       -0.27      8.34 o 
  -4   7   8       75.55       66.60     38.76 o 
  -3   7   8       11.62       10.53      6.09 o 
  -2   7   8      182.71      204.75     15.33 o 
  -1   7   8        7.99        5.02      8.55 o 
   0   7   8       19.69        7.23      8.61 o 
   1   7   8       47.84       50.35     11.58 o 
   2   7   8       38.10       41.37      7.42 o 
   3   7   8       25.03       16.03      8.15 o 
   4   7   8        0.28       -0.30      5.89 o 
  -7   8   8      110.85       28.23     20.65 o 
  -6   8   8        7.78        2.11     11.47 o 
  -5   8   8       15.57        3.58     11.00 o 
  -4   8   8     1566.90     1561.98     41.52 o 
  -3   8   8       17.25       10.32     19.99 o 
  -2   8   8        3.22       -1.45      6.61 o 
  -1   8   8        0.08        0.11      6.32 o 
   0   8   8       23.17       18.13      5.31 o 
   1   8   8        8.31        5.88      8.84 o 
   2   8   8       30.80       36.06      7.21 o 
   3   8   8        0.08       -6.14     24.87 o 
   4   8   8       45.58       22.07     28.00 o 
  -7   9   8        5.94        0.44      8.18 o 
  -6   9   8       18.13        8.45     14.57 o 
  -5   9   8      236.27      234.27     15.70 o 
  -4   9   8       41.69       20.24     12.68 o 
  -3   9   8        1.28        1.44      5.51 o 
  -2   9   8      654.88      742.77     48.98 o 
  -1   9   8        0.07       -1.62      9.03 o 
   0   9   8      214.74      282.61     11.21 o 
   1   9   8      203.94      230.98     12.04 o 
   2   9   8      206.46      252.34     19.81 o 
   3   9   8       17.96       11.25     27.50 o 
  -6  10   8       20.47        5.87      9.48 o 
  -5  10   8       25.25       12.43      8.50 o 
  -4  10   8      742.24      705.87     57.78 o 
  -3  10   8        3.31        0.92      5.74 o 
  -2  10   8       14.86        4.83      9.33 o 
  -1  10   8       81.13       82.45     27.14 o 
   0  10   8      367.98      396.00    121.15 o 
   1  10   8       25.31       19.47      6.50 o 
   3  10   8       59.64       85.12     19.82 o 
  -6  11   8      597.33      624.85     73.34 o 
  -5  11   8        9.28        5.48      8.12 o 
  -4  11   8      244.39      205.36     28.43 o 
  -3  11   8        4.66       -0.27      7.90 o 
  -2  11   8        1.60        2.06      7.18 o 
  -1  11   8      278.04      326.26     17.64 o 
   0  11   8       28.53       25.21      9.81 o 
   1  11   8      161.04      202.52     10.52 o 
  -5  12   8        2.08        1.69     10.07 o 
  -4  12   8      410.61      459.96     28.81 o 
  -3  12   8       73.41       76.04     23.97 o 
  -2  12   8        0.16      297.10    188.77 o 
  -1  12   8      629.59      791.03     48.24 o 
   0  12   8       30.67       18.59      7.38 o 
   1  12   8        2.08        2.70      8.87 o 
   2  12   8       44.64       42.01     34.23 o 
  -4  13   8       44.77       38.31     10.99 o 
  -3  13   8      111.89      128.90     20.29 o 
  -2  13   8      201.51      264.95     15.58 o 
  -1  13   8      144.99      154.64     15.10 o 
   0  13   8       46.86       25.02     10.64 o 
   1  13   8       68.03       14.08     17.91 o 
  -3  14   8      134.33      136.44     12.51 o 
  -2  14   8        0.28       70.93     54.75 o 
  -1  14   8      148.52      179.33     28.34 o 
   0  14   8        0.88       30.28     22.48 o 
  -5   1   9       36.55       38.84     18.78 o 
  -4   1   9       13.92       11.83     27.86 o 
  -2   1   9      242.09      290.81     37.55 o 
  -1   1   9        1.54        1.59     13.76 o 
   0   1   9        5.36        4.73      8.51 o 
   1   1   9        5.72        3.33      9.59 o 
  -5   2   9        8.80       14.28     15.68 o 
  -3   2   9      114.65      127.35     37.17 o 
  -2   2   9       38.88       59.63     16.93 o 
  -1   2   9       15.83       15.17     10.06 o 
   0   2   9        0.14        1.24      8.17 o 
   1   2   9        0.21        1.83      6.34 o 
  -5   3   9      310.65      298.69     29.89 o 
  -4   3   9      142.38      165.01     13.72 o 
  -3   3   9        1.29        2.54     22.57 o 
  -2   3   9       57.68       61.85     22.78 o 
  -1   3   9      127.68      152.31     21.42 o 
   0   3   9        0.96       -0.72      8.83 o 
   1   3   9       10.03       11.14      8.14 o 
  -5   4   9       12.55       19.23     13.84 o 
  -4   4   9      112.47      113.76     32.83 o 
  -3   4   9       15.54       12.81     17.49 o 
  -2   4   9        0.38        5.99     10.92 o 
  -1   4   9      430.00      471.08     27.89 o 
   0   4   9       65.75       67.82     11.74 o 
   1   4   9      148.17      186.25     16.61 o 
  -5   5   9      213.71      224.86     27.39 o 
  -4   5   9       52.15       59.82     31.07 o 
  -3   5   9        6.61        4.59     13.06 o 
  -2   5   9      389.17      472.45     31.91 o 
  -1   5   9      250.33      292.39     31.02 o 
   0   5   9        8.79        5.80     12.43 o 
   1   5   9      260.91      335.86     28.16 o 
  -4   6   9      903.61     1043.25     61.62 o 
  -3   6   9       16.34       16.66     11.52 o 
  -2   6   9       60.27      -15.80     15.80 o 
  -1   6   9        9.24        8.08     11.31 o 
   0   6   9        7.21        2.46     11.12 o 
  -4   7   9      448.59      466.10     27.77 o 
  -3   7   9       15.35        6.97     11.42 o 
  -2   7   9      140.91      164.87     19.40 o 
  -1   7   9       64.79       83.98     10.56 o 
   0   7   9       19.87       17.71     10.71 o 
  -2   8   9        6.34       33.66     20.18 o 
  -1   8   9        9.86       11.54     10.90 o 
                                                 
